# Supplementary material for: ATF3 promotes ferroptosis in sorafenib-induced cardiotoxicity by suppressing Slc7a11 expression
Source: Front Pharmacol. 2022 Sep 23;13:904314. doi: 10.3389/fphar.2022.904314 (PMC9537618; doi:10.3389/fphar.2022.904314)
Supplement: Supplementary file 1 [file Table2.XLSX]

## Sheet: Sheet1
Name	Sequence
	sense（5'-3'）	antisense（5'-3'）
Gpx4-Rat-178	GCGCGCUCCAUGCACGAAUTT	AUUCGUGCAUGGAGCGCGCTT
Slc7a11-Rat-724	GCUCACAGCAAUUCUGAUATT	UAUCAGAAUUGCUGUGAGCTT
Atf3-Rat-294	GAUUCGCCAUCCAGAACAATT	UUGUUCUGGAUGGCGAAUCTT
