# Supplementary material for: ATF3 promotes ferroptosis in sorafenib-induced cardiotoxicity by suppressing Slc7a11 expression
Source: Front Pharmacol. 2022 Sep 23;13:904314. doi: 10.3389/fphar.2022.904314 (PMC9537618; doi:10.3389/fphar.2022.904314)
Supplement: Supplementary file 2 [file Table3.XLSX]

## Sheet: line A
The mRNA expression data of line A
id	baseMean	log2FoldChange	lfcSE	stat	pvalue	padj
TXLNB	3.13335	5.21255	0.679621	7.66978	1.72293e-14	5.33613e-13
HRK	1.64617	5.03428	0.83772	6.00951	1.86085e-09	3.14088e-08
TMEM71	5.39362	4.97888	0.569165	8.7477	2.1775e-18	9.85662e-17
CREB5	23.9959	4.91455	0.32158	15.2825	1.00013e-52	2.87727e-50
BIRC3	6.07116	4.76235	0.60088	7.92562	2.27003e-15	7.77454e-14
MT4	0.96817	4.18734	0.875166	4.78463	1.71304e-06	1.64885e-05
GKAP1	1.97807	4.18724	0.718869	5.82477	5.71917e-09	8.93129e-08
ATF3	50.87	4.15364	0.342657	12.1219	8.08969e-34	1.09093e-31
LOC107985349	0.914355	4.06886	0.900086	4.52052	6.1688e-06	5.13908e-05
PCDH1	1.11453	3.75355	0.921523	4.0732	4.63717e-05	0.000316629
ATP8	121.861	3.75227	0.137741	27.2415	2.0948e-163	9.03975e-160
SUPV3L1	107.837	3.73236	0.158728	23.5142	2.92166e-122	7.56476e-119
GADD45G	1.72102	3.72751	0.744151	5.00908	5.46909e-07	5.84182e-06
DIRAS3	8.89079	3.70054	0.361179	10.2457	1.23688e-24	9.88438e-23
GDF15	282.231	3.62423	0.28268	12.821	1.25128e-37	2.02111e-35
MFSD2A	3.72852	3.59393	0.520463	6.90525	5.01134e-12	1.18173e-10
MT1G	2.64021	3.56128	0.687217	5.18218	2.19305e-07	2.53042e-06
XDH	1.50365	3.53428	0.789057	4.47912	7.49522e-06	6.14522e-05
PTPRH	0.778787	3.50632	0.93182	3.76288	0.000167969	0.000991576
HSPA1B	13.615	3.49746	0.387747	9.01994	1.88189e-19	9.29884e-18
HERC5	0.933321	3.4779	0.899013	3.86858	0.000109472	0.000682997
MAP2	18.0724	3.45018	0.269409	12.8065	1.50855e-37	2.35298e-35
NR1D1	6.78966	3.43924	0.444117	7.74399	9.63434e-15	3.04954e-13
PLIN2	707.299	3.43732	0.248592	13.8272	1.7478e-43	3.5916e-41
HSPA6	8.08812	3.43389	0.676881	5.0731	3.91392e-07	4.27953e-06
MT1HL1	2.28417	3.39452	0.628033	5.405	6.481e-08	8.29082e-07
RAB33A	7.98896	3.34493	0.343453	9.73912	2.0533e-22	1.3291e-20
GDNF	9.48493	3.31917	0.370378	8.96158	3.20066e-19	1.54611e-17
PPP1R15A	78.8646	3.29394	0.15303	21.5248	9.1184e-103	1.31163e-99
DUSP1	45.3461	3.2771	0.228555	14.3384	1.25982e-46	2.67372e-44
MATN1-AS1	0.806206	3.24482	0.905435	3.58371	0.000338746	0.00183567
LOC102724983	3.19398	3.23256	0.532957	6.06533	1.31681e-09	2.26695e-08
YPEL4	2.78242	3.21672	0.600373	5.35787	8.42092e-08	1.05432e-06
LOC105376463	0.993736	3.20887	0.986231	3.25366	0.00113927	0.00522271
THEMIS2	3.42579	3.20453	0.496491	6.45437	1.0867e-10	2.12835e-09
RPS6KA5	0.800723	3.19599	0.920865	3.47064	0.000519221	0.00265895
KDR	0.848588	3.19062	0.911154	3.50173	0.000462248	0.00241106
CASP5	1.17568	3.17843	0.845882	3.75753	0.000171601	0.00101072
LINC01260	2.29515	3.15972	0.662991	4.76585	1.88055e-06	1.79275e-05
LOC105377642	1.10466	3.15501	0.836636	3.77107	0.00016255	0.000965309
MCTP1	2.14058	3.15288	0.667713	4.72191	2.33639e-06	2.18389e-05
DPF3	4.0216	3.1488	0.538416	5.84826	4.96728e-09	7.84224e-08
LOC100288175	0.872439	3.14741	0.916238	3.43515	0.000592234	0.00296828
PITPNC1	1.70918	3.1146	0.754174	4.12982	3.63046e-05	0.000253642
ARFGEF3	8.73678	3.05638	0.402319	7.59692	3.03259e-14	9.10904e-13
SNHG1	47.8826	3.04696	0.167258	18.2171	3.77506e-74	2.4436e-71
RAB27B	1.28776	3.04595	0.794863	3.83205	0.000127082	0.000778977
RAB38	1.09308	3.02861	0.868911	3.48552	0.000491178	0.00253743
SLC3A2	120.752	3.02747	0.179163	16.8978	4.668e-64	2.08386e-61
CXCL8	17.4855	3.01951	0.674549	4.47634	7.59328e-06	6.20598e-05
NFKB2	1.37481	3.01176	0.842775	3.57362	0.000352075	0.00190232
P2RX7	3.59818	2.99975	0.501753	5.97853	2.25156e-09	3.73223e-08
LINC00265	1.01986	2.98783	0.838111	3.56495	0.000363919	0.00195408
NFIL3	23.0876	2.98203	0.262421	11.3635	6.35184e-30	7.27708e-28
POPDC2	1.51631	2.97702	0.747721	3.98146	6.84923e-05	0.000450102
GALNT15	1.20519	2.97174	0.845586	3.51442	0.00044072	0.00231839
PER1	3.71919	2.95491	0.53652	5.50755	3.63865e-08	4.93256e-07
CLDN1	4.67928	2.95114	0.45148	6.53658	6.2941e-11	1.28118e-09
MAP2K6	2.47269	2.94377	0.626651	4.69762	2.63209e-06	2.43393e-05
IRF1	8.50333	2.92668	0.631044	4.63784	3.52067e-06	3.12611e-05
TMCC3	1.88202	2.90816	0.70753	4.11031	3.95131e-05	0.000274577
BDKRB2	1.23521	2.89775	0.853118	3.39666	0.000682145	0.00334763
RELB	2.59527	2.87918	0.678302	4.24469	2.189e-05	0.000162121
LOC105379040	1.5901	2.8771	0.764418	3.76378	0.000167365	0.000989362
IRAK2	2.81649	2.87337	0.588387	4.88347	1.04237e-06	1.05097e-05
PDE4B	2.30072	2.8585	0.66213	4.31714	1.58065e-05	0.000120869
SLC43A3	11.782	2.85371	0.295778	9.64814	5.0056e-22	3.13055e-20
SYNDIG1L	0.773685	2.84845	0.950683	2.99621	0.00273357	0.0109597
OSGIN1	3.17379	2.82492	0.49944	5.65619	1.54773e-08	2.23876e-07
GAS2L3	2.08751	2.8154	0.644667	4.36721	1.25843e-05	9.84389e-05
SNHG12	13.03	2.79138	0.305116	9.14859	5.7679e-20	3.03542e-18
DUSP10	32.7792	2.77919	0.245609	11.3155	1.09967e-29	1.23794e-27
DNAJB1	109.613	2.76112	0.178181	15.4962	3.68093e-54	1.1346e-51
TRIB1	4.04265	2.75847	0.525294	5.25129	1.51036e-07	1.80213e-06
MYOZ2	23.106	2.7582	0.515182	5.35383	8.6112e-08	1.07711e-06
LOC101930114	1.42746	2.75156	0.780884	3.52365	0.000425643	0.00224913
SLC22A15	12.2912	2.73443	0.274533	9.96032	2.27337e-23	1.57385e-21
FOSL1	5.04035	2.73158	0.429658	6.35757	2.04964e-10	3.82896e-09
ZBTB21	22.1576	2.72044	0.239006	11.3823	5.12062e-30	5.91889e-28
MT1F	6.85904	2.71347	0.618558	4.38677	1.15049e-05	9.08738e-05
HSPBAP1	16.3864	2.71024	0.248361	10.9125	1.00493e-27	1.02439e-25
OSBPL6	5.15288	2.67456	0.466335	5.73528	9.73508e-09	1.46717e-07
HSPA7	1.74285	2.67343	0.762869	3.50444	0.000457561	0.0023924
ARL4C	39.841	2.66182	0.156457	17.0131	6.56487e-65	3.03532e-62
GDNF-AS1	5.37333	2.66097	0.406419	6.54737	5.85607e-11	1.1939e-09
LOC101928868	0.929817	2.66066	0.940084	2.83024	0.00465135	0.0172244
SYTL3	2.23467	2.65732	0.590371	4.5011	6.76014e-06	5.58499e-05
SETDB2	5.59913	2.64227	0.378542	6.98011	2.94944e-12	7.15046e-11
LONRF2	0.84371	2.63355	0.96531	2.72819	0.00636833	0.022569
GADD45A	126.499	2.62402	0.136476	19.227	2.20165e-82	1.67662e-79
LOC100126784	1.91005	2.62234	0.771729	3.39801	0.000678786	0.00333367
FRMD6-AS2	1.35609	2.61852	0.764448	3.42537	0.000613955	0.00305938
LINC00906	0.874779	2.61163	0.943478	2.76809	0.00563854	0.0203276
B3GNT5	1.96768	2.60932	0.635772	4.10417	4.05768e-05	0.000280913
IL6R	0.833407	2.59073	0.96445	2.68622	0.00722652	0.0251638
FAM221A	5.18791	2.57939	0.426372	6.04962	1.45189e-09	2.47643e-08
TRMT1	1.0334	2.56233	0.853227	3.0031	0.00267243	0.0107445
PPARG	2.38566	2.55684	0.592654	4.31423	1.60162e-05	0.0001224
STX1A	2.68207	2.55681	0.531633	4.80935	1.51421e-06	1.47502e-05
ARID5A	7.13999	2.55022	0.33651	7.57844	3.49746e-14	1.04811e-12
SPINK1	38.033	2.54187	0.190981	13.3095	2.03787e-40	3.71582e-38
BMP2	2.58459	2.53706	0.591067	4.29234	1.76802e-05	0.000133706
CLEC4A	1.82928	2.53322	0.668583	3.78893	0.000151297	0.000905541
C5orf56	8.84798	2.5288	0.329155	7.68272	1.55751e-14	4.84699e-13
PRTG	1.25433	2.52658	0.802949	3.14663	0.00165164	0.00715362
NCKAP5	5.83391	2.48761	0.379297	6.55848	5.43583e-11	1.11525e-09
LOC105371870	1.95933	2.48499	0.615793	4.03543	5.45033e-05	0.000367309
TSLP	32.0896	2.4724	0.221026	11.186	4.77365e-29	5.10741e-27
ITPRIP	31.3032	2.46811	0.233865	10.5536	4.89016e-26	4.33616e-24
PRDM16	0.986672	2.46746	0.867502	2.84433	0.00445053	0.0166186
DDIT3	569.592	2.46354	0.359441	6.85382	7.19036e-12	1.63597e-10
E2F7	13.4589	2.46162	0.269949	9.11883	7.59423e-20	3.94839e-18
CRYM	1.03326	2.46084	0.961719	2.5588	0.0105035	0.0345824
CXCL2	1.65014	2.45939	0.828672	2.96787	0.00299876	0.0118468
TBX2-AS1	0.938716	2.45435	0.918146	2.67316	0.00751395	0.0260653
AMPD3	1.57373	2.45365	0.734598	3.34012	0.000837407	0.00400631
HSD17B7P2	1.40468	2.44581	0.780059	3.13541	0.00171613	0.00739088
KCNG1	2.44696	2.44348	0.628769	3.88613	0.000101856	0.000640112
PTGS2	5.35447	2.43535	0.485186	5.01943	5.18262e-07	5.56337e-06
AFAP1L1	4.18059	2.43502	0.426383	5.71087	1.12398e-08	1.66488e-07
NAMPT	36.7729	2.43386	0.258622	9.41086	4.92075e-21	2.89564e-19
CCT6P1	1.59766	2.4271	0.692344	3.50562	0.000455542	0.00238377
SNCAIP	0.914334	2.42681	0.957141	2.53548	0.0112295	0.0365452
PLA2G4C	3.58374	2.42316	0.539382	4.49248	7.03993e-06	5.79764e-05
SLC43A1	2.85822	2.41849	0.52225	4.63091	3.64068e-06	3.21721e-05
MT1E	92.1197	2.40994	0.176368	13.6643	1.65907e-42	3.30435e-40
AIM1	1.38662	2.40975	0.754104	3.19551	0.00139582	0.00620796
LOC389765	0.957354	2.39944	0.905582	2.64961	0.00805846	0.027665
CD274	4.05996	2.38962	0.454294	5.26007	1.44004e-07	1.72458e-06
TCP10L	2.35515	2.38599	0.637053	3.74535	0.000180139	0.00105096
TBX2	2.60827	2.37846	0.599771	3.96562	7.32056e-05	0.000478404
FAM110B	7.97156	2.37681	0.348696	6.81629	9.34237e-12	2.09612e-10
FAM87B	1.6055	2.37177	0.677357	3.50151	0.000462638	0.00241213
EPB41L4B	0.893802	2.36662	0.901057	2.62649	0.00862709	0.0292735
FOXF1	3.24522	2.36643	0.513674	4.60687	4.08783e-06	3.55175e-05
STOX2	3.65894	2.3623	0.490823	4.81294	1.48728e-06	1.45316e-05
SLC7A8	1.22734	2.34111	0.841752	2.78124	0.00541521	0.0196428
BATF3	1.38791	2.32365	0.726284	3.19937	0.00137727	0.0061441
PIM1	22.5358	2.31991	0.233967	9.91553	3.56359e-23	2.4154e-21
CMYA5	1.78788	2.31722	0.668271	3.46748	0.00052536	0.0026835
SAT1	696.887	2.31366	0.118555	19.5155	8.10286e-85	6.55623e-82
MT2A	1411.77	2.29777	0.13845	16.5964	7.3948e-62	2.73523e-59
NGF	35.1149	2.2897	0.234124	9.77984	1.37421e-22	9.07679e-21
MT1A	4.36451	2.28566	0.494389	4.6232	3.77866e-06	3.32327e-05
RGS16	6.66215	2.28526	0.35956	6.3557	2.07474e-10	3.86469e-09
RAB39B	3.76458	2.28188	0.441595	5.16737	2.37414e-07	2.71277e-06
LRP5L	1.49766	2.28069	0.748632	3.04648	0.00231538	0.0095219
C11orf96	23.7316	2.25246	0.291177	7.7357	1.02834e-14	3.23128e-13
HIST1H1D	5.91507	2.24961	0.506406	4.4423	8.90022e-06	7.17896e-05
UBALD2	8.94412	2.22463	0.305203	7.28902	3.12208e-13	8.65492e-12
TRIB3	68.0083	2.2243	0.212037	10.4901	9.58893e-26	8.33143e-24
SLCO6A1	4.51591	2.22048	0.455328	4.87666	1.07898e-06	1.08535e-05
LOC105376235	3.07304	2.2166	0.516197	4.2941	1.754e-05	0.000132869
CADPS2	3.96615	2.21605	0.470738	4.7076	2.50655e-06	2.32448e-05
IL1A	1.21368	2.21525	0.754336	2.93669	0.00331735	0.0129201
MTSS1	4.88012	2.21357	0.389667	5.68069	1.34155e-08	1.96245e-07
KLF6	81.7776	2.21084	0.143796	15.3749	2.41314e-53	7.10013e-51
HSPA4L	34.749	2.21003	0.20697	10.678	1.28983e-26	1.17592e-24
LOC107986571	0.814764	2.20994	0.920078	2.4019	0.01631	0.0496822
MSX1	4.19499	2.20902	0.456379	4.84031	1.2964e-06	1.2841e-05
ZFP36	10.5421	2.20785	0.310447	7.11183	1.14511e-12	2.91822e-11
TGFBR3	6.8891	2.20457	0.339313	6.49717	8.18466e-11	1.63265e-09
C17orf67	1.01582	2.20323	0.897316	2.45535	0.0140747	0.0440975
GPRC5A	18.4185	2.20208	0.244965	8.98935	2.48688e-19	1.20581e-17
ACACB	1.42862	2.19932	0.753123	2.92027	0.00349729	0.0135071
NR3C2	1.13193	2.19613	0.830227	2.64522	0.00816376	0.0279598
PDE4D	5.18646	2.19257	0.448893	4.8844	1.03746e-06	1.04766e-05
TOX2	4.3967	2.18265	0.469604	4.64785	3.35412e-06	2.99879e-05
VPS37D	1.26786	2.18067	0.779395	2.7979	0.00514366	0.0188107
TMEM38B	18.6052	2.18001	0.274493	7.94196	1.99017e-15	6.85233e-14
LINC00520	1.07294	2.17908	0.88158	2.47179	0.0134439	0.0424931
MT1H	1.31492	2.17713	0.779303	2.7937	0.00521095	0.0189977
KBTBD8	1.96679	2.17605	0.614616	3.54051	0.000399352	0.0021267
TYMSOS	1.87968	2.17363	0.653475	3.32627	0.000880181	0.00418005
CTH	21.0391	2.17118	0.209883	10.3447	4.42256e-25	3.71783e-23
LOC101927354	1.81586	2.16834	0.648498	3.34363	0.000826887	0.00396771
NFKBIA	30.5837	2.15738	0.249841	8.63502	5.87163e-18	2.55081e-16
TBX19	1.57772	2.15168	0.710309	3.02922	0.00245187	0.0100038
SH3TC1	1.97272	2.15044	0.667761	3.22038	0.00128021	0.00576271
TAF4B	2.32926	2.14512	0.683595	3.13799	0.00170108	0.00734318
PLAT	36.8346	2.14083	0.168435	12.7101	5.19609e-37	7.64416e-35
CXADR	2.39408	2.13921	0.576369	3.71152	0.000206017	0.00118538
HES6	2.89934	2.13806	0.551906	3.87395	0.000107085	0.000670692
PRELID3A	2.09763	2.13205	0.61526	3.46528	0.000529674	0.00270286
LOC102723983	2.35903	2.12897	0.576113	3.69541	0.000219536	0.00125148
NAV2	26.4858	2.12797	0.234107	9.08973	9.92862e-20	5.04062e-18
JAK2	4.90539	2.12638	0.385949	5.5095	3.59848e-08	4.88834e-07
CA5BP1	1.18848	2.1254	0.850054	2.50031	0.0124085	0.0397232
PPP1R14C	2.30298	2.12241	0.625818	3.39142	0.000695326	0.003402
SLC19A2	7.03553	2.1216	0.366506	5.78871	7.09288e-09	1.09315e-07
PTX3	278.477	2.11565	0.24875	8.50512	1.81403e-17	7.503e-16
SHROOM1	2.33656	2.11503	0.593192	3.56551	0.000363154	0.00195078
ORC6	1.50648	2.1132	0.722538	2.92469	0.00344803	0.0133488
PARD6B	1.60193	2.11022	0.78685	2.68186	0.00732141	0.0254588
KLF11	22.471	2.10469	0.237213	8.87256	7.14808e-19	3.34076e-17
PTHLH	2.80117	2.10323	0.550136	3.8231	0.000131782	0.00080398
HMGB2	392.991	2.08635	0.172384	12.1029	1.01886e-33	1.34593e-31
HSPA5	1112.61	2.07962	0.131868	15.7705	4.9644e-56	1.60673e-53
DUSP5	3.70449	2.07857	0.506931	4.1003	4.12623e-05	0.000284889
EAF2	14.2636	2.07125	0.276454	7.49223	6.77128e-14	1.97435e-12
FAXDC2	15.9491	2.07026	0.251535	8.23049	1.8645e-16	6.99646e-15
LOC105378410	1.70357	2.06858	0.660175	3.13339	0.00172801	0.00742971
HES1	13.3986	2.06701	0.370157	5.58414	2.34861e-08	3.3049e-07
LOC101929174	1.94097	2.06453	0.687439	3.00322	0.00267142	0.0107445
DHX58	2.17917	2.06321	0.598424	3.44774	0.000565293	0.00285037
PEG10	5.02467	2.0603	0.386653	5.32855	9.90018e-08	1.22297e-06
MTMR10	1.38912	2.05697	0.847252	2.42782	0.01519	0.0468582
EEPD1	3.50422	2.05174	0.478641	4.28659	1.81438e-05	0.000136803
ZNF256	1.68597	2.04843	0.723965	2.82946	0.00466261	0.0172562
KDM7A	6.09676	2.04074	0.370932	5.50167	3.76212e-08	5.09461e-07
HSPH1	113.001	2.0399	0.218421	9.33931	9.69645e-21	5.50571e-19
GDPD1	3.05248	2.03792	0.508363	4.00879	6.10298e-05	0.000406635
SRXN1	26.7808	2.02697	0.197959	10.2394	1.32078e-24	1.049e-22
KCNMB3	1.66044	2.02483	0.686974	2.94746	0.00320395	0.0125616
RND3	324.446	2.01847	0.135681	14.8765	4.68094e-50	1.18822e-47
DLGAP1-AS2	10.3577	2.01703	0.296236	6.80887	9.83669e-12	2.19562e-10
LINC00346	1.58471	2.01603	0.694029	2.90483	0.00367457	0.0140784
CUBN	2.60129	2.01276	0.534839	3.7633	0.000167683	0.000990789
FSD1L	5.22538	2.0092	0.436744	4.60042	4.21648e-06	3.65372e-05
TMEM233	3.20413	2.00889	0.489058	4.10767	3.99672e-05	0.000277286
CLIP2	2.7023	2.00732	0.555851	3.61126	0.000304716	0.00167581
C9orf40	1.30737	2.00386	0.756467	2.64898	0.00807363	0.0277098
FLYWCH1	5.91561	2.00258	0.360577	5.55382	2.79489e-08	3.8906e-07
LOC105373098	1.70205	1.98553	0.798769	2.48574	0.0129284	0.0411432
TGIF1	56.2832	1.98419	0.213162	9.30834	1.29841e-20	7.27671e-19
HDAC9	13.8264	1.97987	0.247956	7.98476	1.40797e-15	4.95315e-14
BTG1	60.3803	1.97667	0.174754	11.3111	1.15579e-29	1.2899e-27
JUN	57.4633	1.97493	0.175312	11.2652	1.94852e-29	2.15602e-27
TPRN	1.4821	1.97006	0.73002	2.69863	0.00696254	0.0243548
RCAN1	52.0206	1.96902	0.172208	11.4339	2.82969e-30	3.36084e-28
ISG20	3.55362	1.96884	0.500376	3.93472	8.32922e-05	0.000535669
GS1-259H13.2	2.18087	1.96649	0.613765	3.20397	0.00135546	0.00605304
SNN	5.7742	1.96565	0.394675	4.98042	6.34456e-07	6.70504e-06
HHEX	1.58145	1.96292	0.700015	2.80411	0.0050456	0.0185043
LOC729970	1.64535	1.96173	0.72447	2.70782	0.00677272	0.023781
GALM	47.024	1.96052	0.193209	10.1472	3.41038e-24	2.62802e-22
SPATA4	2.03718	1.95538	0.622459	3.14139	0.0016815	0.00727322
RNF144B	1.47585	1.95457	0.699679	2.79353	0.00521359	0.019002
PMAIP1	7.18288	1.95178	0.403755	4.83406	1.33777e-06	1.32103e-05
LRRC49	26.6659	1.94956	0.244252	7.98174	1.44287e-15	5.06218e-14
PIGA	8.45599	1.94749	0.369975	5.26383	1.41081e-07	1.69272e-06
RGS20	6.51949	1.94409	0.363491	5.3484	8.87354e-08	1.1059e-06
GNG2	14.66	1.9404	0.247436	7.84201	4.43385e-15	1.47181e-13
C2CD2L	2.32976	1.93997	0.623658	3.11063	0.00186691	0.00793208
PLEKHG1	3.8613	1.93968	0.509493	3.80708	0.000140615	0.00084956
LZTS3	4.48076	1.93059	0.412762	4.67725	2.90746e-06	2.65257e-05
MKNK2	24.4144	1.92927	0.214497	8.99436	2.37621e-19	1.15648e-17
ERN1	9.04049	1.92838	0.31338	6.15351	7.57875e-10	1.34403e-08
PLK3	11.0414	1.92726	0.306022	6.2978	3.01901e-10	5.52815e-09
IL7	6.39686	1.92629	0.384229	5.0134	5.34763e-07	5.72625e-06
DNHD1	1.27579	1.92085	0.773101	2.4846	0.0129697	0.0412443
CLU	91.7747	1.91931	0.164786	11.6473	2.36873e-31	2.86594e-29
P3H2	5.70312	1.91905	0.367352	5.22399	1.75106e-07	2.0562e-06
NXT1	15.9566	1.91847	0.259027	7.40645	1.29726e-13	3.7404e-12
TEKT4P2	4.09145	1.9022	0.450432	4.22305	2.41016e-05	0.000177283
LAMA3	2.59676	1.89672	0.60212	3.15007	0.0016323	0.00708645
IFRD1	70.6301	1.88624	0.14117	13.3615	1.01502e-40	1.87722e-38
FAM124A	2.20843	1.88341	0.634117	2.97013	0.00297675	0.0117742
TP53BP2	27.7866	1.88295	0.210548	8.94308	3.78488e-19	1.82153e-17
KLHL35	2.08566	1.87781	0.606512	3.09608	0.00196097	0.00826929
CNNM4	3.71152	1.87716	0.487195	3.853	0.000116682	0.000723115
ANKRD18B	1.3545	1.87524	0.738908	2.53785	0.0111535	0.0363344
CLK1	82.4246	1.87388	0.174722	10.7249	7.77625e-27	7.4023e-25
FAM132B	1.1718	1.87368	0.777403	2.41018	0.0159446	0.0487988
CRTC2	4.7304	1.8707	0.406625	4.60054	4.2139e-06	3.65372e-05
C6orf1	9.27277	1.86997	0.31368	5.96137	2.50129e-09	4.1356e-08
DDX60	6.02248	1.8678	0.363159	5.1432	2.70104e-07	3.05929e-06
DYRK3	15.1535	1.8663	0.330473	5.64736	1.62934e-08	2.34371e-07
DEDD2	12.2741	1.86264	0.257716	7.22751	4.91934e-13	1.31041e-11
PIWIL4	1.51777	1.85973	0.69527	2.67483	0.00747663	0.0259567
GAREM1	11.3741	1.85968	0.265569	7.00263	2.51197e-12	6.14744e-11
LOC100996419	1.42972	1.85481	0.71129	2.60767	0.009116	0.0307253
OLFML2A	2.10272	1.8478	0.596243	3.09908	0.00194125	0.00819682
TBC1D15	77.3462	1.84586	0.134861	13.6871	1.21246e-42	2.45258e-40
SOD2	130.521	1.84265	0.161466	11.412	3.64203e-30	4.28633e-28
FAM117A	3.20117	1.84166	0.531295	3.46636	0.00052756	0.00269314
MYC	35.4827	1.84026	0.234821	7.83688	4.61878e-15	1.52928e-13
SMG9	4.55733	1.83983	0.407706	4.51265	6.40237e-06	5.31655e-05
FRMD5	3.49402	1.83528	0.522395	3.5132	0.000442743	0.00232809
PUS1	2.31549	1.83317	0.581657	3.15164	0.00162355	0.00705553
LURAP1L	34.0345	1.83262	0.186427	9.83021	8.34468e-23	5.56857e-21
EML2	2.97857	1.83086	0.48907	3.74355	0.000181437	0.00105758
SLC25A28	9.00719	1.82983	0.305289	5.99377	2.05027e-09	3.42488e-08
APBA3	3.47906	1.82841	0.485187	3.76846	0.000164258	0.000973664
LOC643733	2.857	1.82063	0.515995	3.52839	0.000418101	0.00221346
ASB1	6.61729	1.82061	0.334151	5.44846	5.08065e-08	6.67758e-07
PPM1K	43.0449	1.81764	0.195488	9.29797	1.43147e-20	7.95358e-19
TCEA3	4.19552	1.7985	0.42808	4.20131	2.65375e-05	0.000192359
PTPDC1	15.0426	1.79036	0.246213	7.27157	3.55339e-13	9.78769e-12
C5orf34	5.24536	1.78957	0.39468	4.53422	5.78175e-06	4.85098e-05
CRY2	9.81921	1.78786	0.325427	5.49388	3.93192e-08	5.30236e-07
DNAJB2	7.58986	1.78783	0.330521	5.40914	6.33296e-08	8.13358e-07
SDF2L1	20.1245	1.78407	0.311777	5.72224	1.05126e-08	1.56974e-07
ABAT	1.74919	1.78383	0.699907	2.54866	0.0108137	0.0354326
CSNK2A2	13.2756	1.77834	0.245331	7.24874	4.20652e-13	1.1369e-11
IFIH1	3.08376	1.77745	0.528462	3.36344	0.00076977	0.00371984
HMGA1	3.68587	1.77306	0.461107	3.84522	0.000120446	0.000744295
MT1X	69.8537	1.77098	0.18667	9.4872	2.37323e-21	1.4224e-19
SRGAP3	1.41301	1.76987	0.715358	2.4741	0.0133573	0.0422607
AVPI1	13.3095	1.76726	0.286253	6.17379	6.66726e-10	1.18727e-08
DUS4L	4.32791	1.76439	0.409848	4.30499	1.66996e-05	0.000127023
LYG1	2.68211	1.76425	0.538089	3.27872	0.00104278	0.00483865
LOC344887	2.30529	1.76135	0.566198	3.11085	0.00186553	0.00792879
PDK4	19.0114	1.75899	0.261576	6.72459	1.76084e-11	3.83769e-10
PATL1	20.9729	1.75645	0.237379	7.39936	1.36841e-13	3.91935e-12
TDP2	31.9064	1.75523	0.186581	9.40733	5.08918e-21	2.9812e-19
HERC3	5.39543	1.755	0.385175	4.55638	5.20435e-06	4.4094e-05
FAM134B	5.43054	1.75041	0.365108	4.79421	1.63318e-06	1.58257e-05
TNFSF13B	2.37325	1.75039	0.557015	3.14245	0.00167537	0.00724913
SPTLC3	1.52695	1.74645	0.715248	2.44175	0.0146163	0.0454426
IRF2BP2	94.3654	1.74133	0.180102	9.66856	4.10122e-22	2.60267e-20
BEND7	4.15127	1.74007	0.418491	4.15796	3.21108e-05	0.000227784
LOC107986211	2.39221	1.74001	0.563157	3.08975	0.00200324	0.00841738
TMEM51	1.36064	1.73992	0.720568	2.41464	0.0157506	0.048321
BBC3	3.51976	1.73863	0.452894	3.83893	0.000123573	0.000759625
FBXL6	1.78358	1.73715	0.691228	2.51313	0.0119665	0.0385274
HLX	6.17168	1.73677	0.341508	5.08558	3.66496e-07	4.03044e-06
GPR137C	3.08928	1.73548	0.489256	3.54718	0.000389383	0.0020796
SEPT7P2	15.529	1.73075	0.227012	7.62402	2.45888e-14	7.45495e-13
C9orf72	6.19026	1.72891	0.37062	4.66492	3.08745e-06	2.78954e-05
LOC101929185	3.03469	1.72866	0.503829	3.43105	0.000601256	0.00300884
KLC2	1.93555	1.72824	0.638241	2.70781	0.00677279	0.023781
RMND1	54.072	1.72717	0.158667	10.8855	1.35164e-27	1.36706e-25
LHFPL2	18.6087	1.72713	0.245889	7.02402	2.15581e-12	5.28583e-11
CNKSR3	5.27298	1.7262	0.368989	4.6782	2.89403e-06	2.64218e-05
FANCE	3.14986	1.72362	0.484221	3.55957	0.000371464	0.00199047
CTF1	4.42329	1.7185	0.422269	4.06969	4.70759e-05	0.00032076
PVT1	9.82582	1.71769	0.316465	5.42775	5.70694e-08	7.41788e-07
MSC	58.5944	1.71254	0.170663	10.0346	1.07368e-23	7.853e-22
PTPRR	8.30926	1.71064	0.331796	5.15571	2.52677e-07	2.87195e-06
AP2A2	3.86605	1.7055	0.441603	3.86206	0.000112435	0.000698791
ZNF550	7.67187	1.70358	0.334251	5.0967	3.45622e-07	3.81776e-06
LOC101927904	2.1727	1.7033	0.607219	2.80508	0.00503047	0.0184541
TBX3	6.25451	1.70172	0.367646	4.62869	3.67978e-06	3.24734e-05
WFS1	4.78615	1.69927	0.467864	3.63198	0.000281259	0.00155939
MRPS2	11.1254	1.69862	0.266885	6.36463	1.95759e-10	3.66758e-09
ARMCX1	21.1822	1.69746	0.213103	7.96543	1.64653e-15	5.7301e-14
FAM24B	12.5317	1.69684	0.252164	6.7291	1.70712e-11	3.72688e-10
GULP1	6.39785	1.69485	0.347598	4.87588	1.08324e-06	1.08879e-05
EVA1C	2.15571	1.69396	0.575551	2.94321	0.00324832	0.0126856
SLC12A8	9.35334	1.69356	0.368841	4.59157	4.39932e-06	3.79691e-05
QPCTL	4.48263	1.69132	0.399654	4.23195	2.31672e-05	0.000170701
CREBRF	31.5962	1.68892	0.186833	9.03975	1.57033e-19	7.84923e-18
CCDC149	5.56468	1.68876	0.398028	4.24282	2.20729e-05	0.000163289
LRRC37B	2.60866	1.68793	0.539721	3.12742	0.00176349	0.00755714
EGFR	19.6822	1.68737	0.244451	6.90269	5.10272e-12	1.19891e-10
SLC25A33	3.6167	1.68503	0.468582	3.59602	0.000323118	0.00175982
MAP2K3	17.5447	1.68399	0.244976	6.87412	6.23718e-12	1.4419e-10
ZRSR2	27.557	1.68221	0.197267	8.52757	1.49458e-17	6.26177e-16
ANKRD16	3.84574	1.68199	0.425839	3.94982	7.82103e-05	0.00050727
POLRMT	4.26723	1.67767	0.449743	3.73029	0.000191263	0.00110639
DNAJC1	33.6115	1.67735	0.161654	10.3762	3.18353e-25	2.69373e-23
ZNF598	8.95876	1.67625	0.330384	5.07365	3.90251e-07	4.27066e-06
EPB41L4A-AS1	24.061	1.67504	0.270894	6.18339	6.27386e-10	1.1203e-08
GAPLINC	7.94767	1.67459	0.347616	4.81736	1.45466e-06	1.42236e-05
PLEKHF1	8.45823	1.67333	0.299469	5.58767	2.30136e-08	3.24194e-07
NFKBIE	2.5326	1.67174	0.536815	3.11419	0.00184451	0.00785235
ETV5	19.4502	1.66704	0.245984	6.77703	1.22674e-11	2.71476e-10
FAN1	1.71459	1.66664	0.635984	2.62057	0.00877822	0.0297183
ARHGAP26	8.51441	1.66586	0.298354	5.58351	2.35717e-08	3.31335e-07
SLC25A25	2.48897	1.66511	0.551194	3.02092	0.00252009	0.0102305
DENND5B	15.3389	1.66499	0.248809	6.69184	2.20377e-11	4.73307e-10
FGF2	43.9633	1.66325	0.19397	8.57479	9.92712e-18	4.21366e-16
CNNM3	8.03433	1.66082	0.327315	5.07408	3.89377e-07	4.2647e-06
TLE1	7.69367	1.65674	0.322745	5.13329	2.84722e-07	3.21922e-06
MFHAS1	9.27655	1.65493	0.35043	4.72255	2.32903e-06	2.17868e-05
GATAD1	31.4373	1.65381	0.197428	8.37679	5.43889e-17	2.15063e-15
DGKQ	1.87468	1.6482	0.647448	2.54569	0.0109061	0.0356888
RPP25	5.53203	1.6475	0.418537	3.93634	8.27338e-05	0.000532607
SNHG7	19.9264	1.64649	0.206369	7.9784	1.48246e-15	5.17304e-14
USP36	14.5312	1.64514	0.254964	6.45242	1.10079e-10	2.15269e-09
HDAC11	3.3332	1.64383	0.494708	3.32283	0.000891087	0.00422255
HERPUD1	184.374	1.64064	0.173634	9.44884	3.42604e-21	2.04394e-19
DCAF10	32.6605	1.63525	0.183127	8.92963	4.27435e-19	2.02695e-17
PPIL6	5.72915	1.6323	0.353376	4.61917	3.85279e-06	3.37243e-05
KLHDC7B	2.32297	1.63173	0.604814	2.69791	0.00697764	0.0243944
HIVEP2	14.2055	1.62655	0.292942	5.55248	2.81639e-08	3.91633e-07
SLC30A1	1.86479	1.62603	0.625356	2.60016	0.00931795	0.0312919
HEIH	8.73396	1.62477	0.313446	5.18357	2.17675e-07	2.51609e-06
KITLG	4.45719	1.62461	0.439348	3.69777	0.000217502	0.00124317
CBR3	7.00873	1.62123	0.363082	4.4652	7.99938e-06	6.52141e-05
LINC00963	14.6304	1.61999	0.277963	5.82808	5.60671e-09	8.79811e-08
ANO10	11.2268	1.61961	0.270152	5.9952	2.03229e-09	3.40363e-08
GPER1	2.9565	1.61685	0.484621	3.33632	0.000848952	0.00405555
ZNF670	9.45151	1.61595	0.292714	5.52056	3.37918e-08	4.61465e-07
RIPK2	18.8844	1.61546	0.2051	7.87645	3.36816e-15	1.13258e-13
MXD1	22.0312	1.61306	0.200253	8.05511	7.94081e-16	2.88769e-14
PARP12	2.8968	1.60989	0.500669	3.21548	0.00130226	0.0058518
TIFA	17.2406	1.60986	0.221991	7.25189	4.1099e-13	1.11545e-11
KCNS3	2.31594	1.60858	0.58077	2.76973	0.00561025	0.0202482
LOC101928156	8.39767	1.60081	0.312884	5.11631	3.11569e-07	3.48249e-06
UBC	2104.78	1.59821	0.101161	15.7987	3.17717e-56	1.05466e-53
ATXN2L	11.9086	1.59756	0.271259	5.88945	3.87494e-09	6.23942e-08
GPRC5B	3.85682	1.59547	0.462272	3.45136	0.000557762	0.00282062
LOC107985675	1.82039	1.59388	0.630208	2.52913	0.0114346	0.0371008
RNF19B	11.5938	1.5925	0.310199	5.13378	2.83973e-07	3.21357e-06
LOC100233156	13.3239	1.58537	0.240896	6.58115	4.66833e-11	9.63895e-10
HSPB8	27.9992	1.58451	0.181638	8.72345	2.69863e-18	1.2047e-16
ZCCHC2	5.99568	1.58283	0.373418	4.23877	2.24749e-05	0.000165884
AFP	3.03674	1.57936	0.485111	3.25566	0.00113127	0.00519279
ZC3H12C	6.01855	1.57836	0.404124	3.90563	9.398e-05	0.000596697
TCF21	23.8337	1.57414	0.209588	7.51062	5.88477e-14	1.73146e-12
C18orf8	7.30182	1.5707	0.330088	4.75844	1.95095e-06	1.8544e-05
RAB32	57.6409	1.57023	0.175684	8.93779	3.97043e-19	1.90375e-17
TMC3-AS1	4.90177	1.56804	0.38969	4.02382	5.72622e-05	0.000384102
TXLNG	19.6454	1.56647	0.245431	6.38253	1.74183e-10	3.30157e-09
IL1RL1	15.095	1.56639	0.277821	5.63813	1.71905e-08	2.45335e-07
DUSP6	9.64449	1.56536	0.288277	5.43004	5.63416e-08	7.33064e-07
SLC15A3	2.69065	1.5639	0.543334	2.87835	0.00399767	0.0151194
TRIM35	11.7277	1.56151	0.252525	6.18356	6.26717e-10	1.1203e-08
TMEM206	4.97191	1.56083	0.391545	3.98634	6.7101e-05	0.000442983
PLCD1	7.04597	1.56078	0.318258	4.90413	9.38409e-07	9.56586e-06
BCAS4	3.52295	1.55994	0.481321	3.24095	0.00119133	0.00541347
NCEH1	5.28122	1.55945	0.396655	3.93151	8.44157e-05	0.000541549
TGDS	29.0554	1.55849	0.194535	8.01135	1.13459e-15	4.03527e-14
RALA	186.36	1.55822	0.125278	12.4381	1.62281e-35	2.28358e-33
CPEB3	2.24241	1.5493	0.570342	2.71645	0.00659868	0.0232706
SNHG8	147.086	1.54696	0.144455	10.7089	9.24358e-27	8.54767e-25
KMT2A	57.1154	1.54243	0.212998	7.24153	4.43637e-13	1.19404e-11
ZNF581	11.1681	1.5423	0.261095	5.90704	3.48315e-09	5.64366e-08
BEX2	8.06098	1.54228	0.455612	3.38506	0.000711622	0.00346399
WHAMM	14.3027	1.54107	0.305087	5.05122	4.38989e-07	4.75976e-06
SPATA2	2.49022	1.53998	0.592377	2.59966	0.00933156	0.0313294
IFIT3	23.6302	1.53743	0.196488	7.82453	5.09566e-15	1.67698e-13
BAG3	46.4388	1.53602	0.251573	6.10568	1.02366e-09	1.78123e-08
TEX30	41.309	1.53403	0.153133	10.0176	1.27584e-23	9.1254e-22
CAMKK1	5.60034	1.53385	0.404936	3.78787	0.000151944	0.000908996
LOC101927895	14.1927	1.53366	0.250296	6.12741	8.9322e-10	1.57757e-08
OTUD1	12.1256	1.53283	0.317936	4.82117	1.42717e-06	1.40077e-05
CYB561	9.40357	1.53176	0.386044	3.96785	7.25255e-05	0.000474439
NHS	10.3269	1.531	0.270108	5.66811	1.44381e-08	2.10254e-07
NSMAF	32.2391	1.53035	0.173063	8.84273	9.34041e-19	4.33408e-17
LOC107985200	32.9996	1.52859	0.22001	6.94781	3.71005e-12	8.86167e-11
C12orf66	2.2493	1.52815	0.573367	2.66522	0.00769387	0.0266323
UHRF2	23.6818	1.52796	0.196528	7.77479	7.55706e-15	2.42163e-13
STAMBPL1	2.45036	1.52781	0.541864	2.81955	0.00480908	0.0177475
OXNAD1	10.3171	1.52735	0.271938	5.61655	1.94811e-08	2.76538e-07
ENO3	2.14864	1.52518	0.59716	2.55406	0.0106476	0.0349681
DUSP28	3.10333	1.52392	0.529202	2.87965	0.00398119	0.0150791
SMOX	4.11664	1.52315	0.443126	3.43728	0.000587595	0.00294617
KLF4	12.4355	1.52272	0.316411	4.81247	1.49077e-06	1.45547e-05
PCED1B	3.73092	1.522	0.447647	3.4	0.000673847	0.00332202
BNC1	5.47994	1.5212	0.428605	3.54919	0.00038642	0.00206633
EVC2	8.90488	1.52011	0.353035	4.30582	1.66367e-05	0.000126619
ZMYND19	7.12387	1.51866	0.329609	4.60745	4.0763e-06	3.54649e-05
XYLT1	3.83686	1.51805	0.52794	2.87542	0.00403486	0.0152467
CKS2	50.282	1.51617	0.147056	10.3101	6.3441e-25	5.26479e-23
ZC3H6	15.8003	1.51564	0.247934	6.1131	9.77124e-10	1.70944e-08
LRRC8C	2.79631	1.51561	0.53997	2.80684	0.00500299	0.0183717
TAF1A	12.426	1.51533	0.26662	5.68349	1.31973e-08	1.93711e-07
CDCP1	3.86774	1.51267	0.431047	3.5093	0.000449291	0.00235964
SLC25A29	2.75255	1.51156	0.519339	2.91055	0.00360793	0.013863
TBX15	3.19718	1.51138	0.506905	2.98159	0.00286755	0.0114015
IRS1	7.61528	1.51009	0.349646	4.31892	1.56797e-05	0.000120041
FNBP4	42.3558	1.50896	0.150401	10.0329	1.09281e-23	7.94807e-22
LRMP	2.15361	1.50759	0.619756	2.43255	0.0149929	0.0463906
LOC102606465	9.46561	1.50152	0.323617	4.63979	3.48763e-06	3.10315e-05
TMEM62	4.159	1.50007	0.432619	3.46743	0.000525465	0.0026835
PHLPP1	2.71475	1.4977	0.548632	2.72989	0.00633556	0.0224836
IFIT2	27.4174	1.49678	0.201493	7.42847	1.0986e-13	3.17465e-12
EPS8L2	3.81235	1.49593	0.466038	3.20988	0.0013279	0.00595048
ZCCHC7	92.5509	1.49224	0.120358	12.3983	2.66957e-35	3.71615e-33
ARRDC2	2.65518	1.49195	0.521515	2.8608	0.00422569	0.0158936
CAPN5	3.03099	1.4906	0.488452	3.05169	0.00227555	0.00937595
SAV1	20.4442	1.48783	0.206923	7.19024	6.46787e-13	1.70189e-11
LIF	4.75688	1.48529	0.444396	3.34227	0.000830956	0.00398133
SPSB3	10.3155	1.48348	0.278321	5.33011	9.81558e-08	1.21522e-06
CABLES1	12.4791	1.48326	0.264431	5.60925	2.03202e-08	2.88133e-07
ZNF579	6.49982	1.48204	0.353461	4.19294	2.75357e-05	0.000198705
CAMTA2	27.7493	1.47909	0.203425	7.2709	3.57099e-13	9.81529e-12
OSER1	168.744	1.47786	0.115276	12.8201	1.26456e-37	2.02111e-35
IL15	5.61287	1.47652	0.359415	4.10813	3.98874e-05	0.00027688
ZNF593	12.4259	1.47581	0.272283	5.42012	5.95585e-08	7.70274e-07
TMTC1	10.7111	1.47563	0.301726	4.89062	1.00517e-06	1.01743e-05
ZFP36L1	65.7295	1.47375	0.164963	8.93381	4.11575e-19	1.96614e-17
SLC25A38	21.4844	1.47273	0.202598	7.26922	3.61559e-13	9.91681e-12
BRF2	10.9379	1.47227	0.312175	4.71617	2.4032e-06	2.23826e-05
NLE1	3.91654	1.47164	0.448096	3.28421	0.00102268	0.00475941
LOC101929947	2.38608	1.46874	0.571247	2.57111	0.0101373	0.033556
JMY	32.1883	1.46812	0.222918	6.58592	4.52065e-11	9.34893e-10
MB21D1	4.49236	1.4679	0.398704	3.68168	0.000231705	0.00130989
MANF	55.4018	1.46261	0.206176	7.094	1.30291e-12	3.30735e-11
FRG1JP	7.58068	1.46055	0.337074	4.33304	1.47065e-05	0.000113463
SPRY2	13.7053	1.45971	0.254663	5.73192	9.92978e-09	1.49131e-07
C7orf26	5.52654	1.45913	0.390003	3.74132	0.000183058	0.00106559
NFKBIB	4.84943	1.45896	0.384972	3.78978	0.000150778	0.000903693
TNFAIP3	9.60377	1.45848	0.359032	4.06225	4.86028e-05	0.000330066
MUTYH	2.99212	1.45798	0.50334	2.89661	0.00377213	0.0143926
NOC4L	3.07921	1.4574	0.492275	2.96054	0.00307104	0.0121034
TRAP1	8.89364	1.45739	0.304094	4.79255	1.64677e-06	1.59218e-05
THAP3	7.46163	1.45474	0.313837	4.63533	3.56374e-06	3.16218e-05
RHOU	2.68021	1.45392	0.559577	2.59825	0.00937008	0.0314321
C12orf73	23.1438	1.45359	0.226017	6.43131	1.26506e-10	2.45539e-09
LONRF1	4.9454	1.45353	0.397626	3.65553	0.00025665	0.00143463
FBXO5	7.0746	1.45292	0.339339	4.28161	1.85542e-05	0.000139329
TAZ	2.02819	1.4508	0.594746	2.43936	0.0147132	0.0456779
TESK2	2.49858	1.44803	0.574923	2.51865	0.0117806	0.0380422
PARP6	13.6203	1.448	0.259786	5.57383	2.49202e-08	3.4953e-07
GPCPD1	12.6915	1.44783	0.25905	5.58901	2.28374e-08	3.22062e-07
FEM1C	13.1544	1.44696	0.269239	5.37425	7.69016e-08	9.71831e-07
STARD9	5.667	1.44588	0.42191	3.42698	0.000610324	0.00304715
CECR2	6.24224	1.44476	0.413516	3.49385	0.000476102	0.00247237
MAP1LC3B2	3.72397	1.44267	0.457516	3.15328	0.00161448	0.00702559
DMGDH	2.62006	1.44138	0.522122	2.76062	0.00576917	0.0207351
TYSND1	4.08685	1.44084	0.454149	3.17261	0.00151076	0.00664571
ANKRD13D	2.6312	1.44053	0.541432	2.66059	0.0078005	0.0269294
CDKN2AIP	10.289	1.43946	0.332343	4.33126	1.48257e-05	0.00011411
GMPR	7.3954	1.4381	0.36631	3.92591	8.64035e-05	0.000553752
ZNF331	21.6899	1.43738	0.201207	7.14378	9.07961e-13	2.3462e-11
SLFN5	106.309	1.43445	0.109461	13.1047	3.09639e-39	5.34479e-37
CYLD	47.9458	1.43177	0.174792	8.19125	2.58519e-16	9.56225e-15
JUND	59.3919	1.43068	0.172906	8.27431	1.29198e-16	4.87638e-15
GTPBP2	16.3262	1.4303	0.262002	5.45912	4.78495e-08	6.33395e-07
TNIK	11.3857	1.42875	0.268712	5.31703	1.05473e-07	1.29003e-06
ADAM17	51.7874	1.42848	0.153044	9.33378	1.02157e-20	5.77524e-19
AHI1	46.6342	1.42789	0.146511	9.74601	1.91871e-22	1.25452e-20
NAA16	11.9695	1.42597	0.251511	5.66962	1.43115e-08	2.08646e-07
AHCTF1	15.7689	1.42558	0.235753	6.04693	1.47632e-09	2.51148e-08
CBX4	7.2423	1.4235	0.374363	3.80246	0.000143265	0.000863058
MAP3K5	6.37332	1.42258	0.377525	3.76819	0.000164437	0.000974277
ARIH2OS	2.818	1.42165	0.56086	2.53477	0.0112521	0.0366095
POC1B	10.8221	1.42114	0.264337	5.37625	7.60535e-08	9.63394e-07
IRS2	26.8142	1.4204	0.275198	5.16137	2.45148e-07	2.7962e-06
SNHG15	37.8199	1.41876	0.176337	8.0457	8.57529e-16	3.09236e-14
LIAS	16.1093	1.41564	0.24432	5.79421	6.8643e-09	1.06298e-07
DUSP16	8.48309	1.41417	0.313282	4.51406	6.35977e-06	5.28536e-05
HBP1	15.8253	1.41094	0.242357	5.82175	5.82347e-09	9.08321e-08
ZMYM5	25.3716	1.40805	0.186128	7.56494	3.88042e-14	1.15485e-12
USP53	67.7102	1.40635	0.140575	10.0043	1.45915e-23	1.03225e-21
ATL2	14.46	1.40612	0.234515	5.99586	2.02417e-09	3.39883e-08
RNF150	9.65603	1.40561	0.332032	4.23337	2.30216e-05	0.000169822
CDK2AP2	43.6242	1.403	0.206043	6.80928	9.80881e-12	2.19318e-10
CRYAB	1184.49	1.40162	0.149381	9.38286	6.42078e-21	3.72751e-19
ELF4	6.13642	1.40113	0.371178	3.77483	0.000160116	0.000952604
PSIP1	38.3813	1.40027	0.167448	8.36242	6.14446e-17	2.40321e-15
INHBE	9.38503	1.39984	0.325613	4.29909	1.715e-05	0.000130067
SLC2A8	2.69475	1.3986	0.570663	2.45083	0.0142525	0.0445577
MME	17.3893	1.39771	0.257628	5.42529	5.78589e-08	7.49042e-07
TRIM11	10.246	1.39752	0.293037	4.76907	1.85076e-06	1.76696e-05
NEK3	7.21398	1.39665	0.334865	4.17079	3.03548e-05	0.000216992
MICA	17.1601	1.39524	0.216035	6.45842	1.05801e-10	2.07531e-09
CCDC136	4.96738	1.39475	0.461578	3.0217	0.00251363	0.0102171
SAFB2	19.127	1.39401	0.237105	5.87931	4.11977e-09	6.57768e-08
NFKBIZ	14.2537	1.39338	0.281806	4.94447	7.63515e-07	7.9139e-06
ZSWIM6	10.3807	1.39298	0.349218	3.98886	6.63903e-05	0.000438515
DPH7	9.82745	1.39292	0.289459	4.81216	1.49307e-06	1.45661e-05
PLD6	2.40925	1.39223	0.579093	2.40416	0.0162098	0.0494466
MAK	15.7669	1.39175	0.255077	5.4562	4.86441e-08	6.43009e-07
KCMF1	38.5291	1.39136	0.18955	7.34029	2.13126e-13	5.98511e-12
ZNF202	4.68622	1.39022	0.399061	3.48373	0.000494473	0.0025514
ST20	3.2867	1.3889	0.462485	3.00312	0.0026723	0.0107445
RNF149	27.5868	1.38877	0.196362	7.07251	1.52156e-12	3.81746e-11
PTGFR	4.34123	1.38655	0.422065	3.28516	0.00101925	0.00474893
PNO1	14.1659	1.38627	0.237952	5.82582	5.68336e-09	8.88609e-08
MAD2L1	14.439	1.38509	0.256422	5.40163	6.60384e-08	8.42219e-07
OCIAD2	15.297	1.38482	0.245593	5.6387	1.71341e-08	2.45102e-07
SIX5	2.69857	1.38323	0.519825	2.66096	0.00779186	0.0269139
DENND4C	19.9086	1.38236	0.21102	6.55086	5.7208e-11	1.16816e-09
LOC105375967	10.4935	1.38151	0.339012	4.07512	4.59915e-05	0.000314198
IL15RA	9.08652	1.38135	0.33245	4.15505	3.25213e-05	0.000230444
ZNF665	4.65567	1.38126	0.441511	3.12848	0.00175715	0.00753303
WIPI1	6.08886	1.38084	0.391307	3.5288	0.000417449	0.00221216
ZHX2	11.6569	1.38075	0.275508	5.01166	5.39624e-07	5.77029e-06
PDXDC2P	5.17753	1.37875	0.38616	3.57041	0.000356427	0.00192263
MAP2K5	4.02053	1.37869	0.45926	3.00199	0.00268219	0.0107804
ETS1	8.65223	1.37642	0.298217	4.61549	3.9216e-06	3.4234e-05
HBEGF	3.41067	1.37552	0.558963	2.46084	0.013861	0.043544
SIAH2	27.2898	1.37455	0.201346	6.82678	8.68426e-12	1.95524e-10
NR4A1	3.42785	1.37339	0.538089	2.55234	0.0107003	0.0351233
STX5	10.1834	1.37211	0.268763	5.10529	3.30287e-07	3.66401e-06
PHLDA1	22.461	1.37009	0.246234	5.56416	2.6342e-08	3.68277e-07
RTTN	3.6075	1.36971	0.466802	2.93424	0.00334369	0.0130025
ZNF354A	11.236	1.36738	0.266534	5.13022	2.89401e-07	3.2579e-06
MIA3	176.906	1.36721	0.126351	10.8208	2.74457e-27	2.7123e-25
LCAT	4.44296	1.36707	0.432224	3.16287	0.0015622	0.00683022
THEM6	3.3028	1.36696	0.453213	3.01616	0.00256	0.0103665
HPS3	2.23691	1.36671	0.561935	2.43215	0.0150096	0.046431
FBXO10	5.55348	1.36412	0.384646	3.54643	0.000390494	0.00208467
DGKE	4.04183	1.361	0.465921	2.92109	0.00348806	0.0134795
POR	5.71104	1.35959	0.362598	3.74959	0.000177127	0.00103853
BCAR3	9.10624	1.35803	0.306727	4.42751	9.53287e-06	7.61336e-05
PSG5	16.0922	1.35654	0.356132	3.80909	0.00013948	0.000843393
CASC15	3.07039	1.35508	0.498585	2.71784	0.00657093	0.0231801
MED26	4.41842	1.35345	0.430046	3.14722	0.00164831	0.00714395
C10orf10	165.599	1.35087	0.191075	7.06984	1.55113e-12	3.88412e-11
CPEB4	23.3049	1.34796	0.249712	5.39807	6.73619e-08	8.56648e-07
STX3	9.81532	1.34756	0.281188	4.7924	1.64802e-06	1.59218e-05
FAM220A	11.7966	1.34741	0.249854	5.39279	6.93712e-08	8.81335e-07
LAYN	22.9911	1.34709	0.21161	6.36593	1.94114e-10	3.64204e-09
RAD54B	4.87423	1.34687	0.404314	3.33124	0.000864594	0.00411748
GPRC5C	2.62068	1.34661	0.541661	2.48607	0.0129162	0.0411247
BCL6	14.8371	1.34551	0.252129	5.33658	9.47162e-08	1.17677e-06
KDSR	50.5308	1.34511	0.14908	9.02275	1.83425e-19	9.13313e-18
RSRC2	171.266	1.34312	0.14457	9.29043	1.53662e-20	8.46514e-19
LRRK2	3.05142	1.33964	0.489726	2.73549	0.00622876	0.0221714
MAGI2	4.39006	1.33827	0.413394	3.23728	0.00120673	0.00547385
PNRC1	98.5047	1.33797	0.119962	11.1532	6.90433e-29	7.32651e-27
ZXDC	8.79104	1.33791	0.311028	4.30158	1.69588e-05	0.000128843
FAM135A	2.95726	1.33591	0.481041	2.77713	0.0054841	0.0198705
FOS	8.49936	1.33521	0.31031	4.30283	1.68631e-05	0.000128191
ADORA2B	20.5323	1.33461	0.205874	6.48266	9.01218e-11	1.7867e-09
PQLC2L	62.3933	1.33302	0.188637	7.06661	1.58761e-12	3.96014e-11
MCM7	19.3554	1.33223	0.21874	6.09046	1.12587e-09	1.9486e-08
WIPF3	2.59958	1.33133	0.544499	2.44505	0.0144834	0.0451485
LOC100506127	2.94565	1.32976	0.529982	2.50906	0.0121053	0.038921
ADCK2	6.61288	1.32922	0.354438	3.75022	0.000176676	0.00103636
HRH1	9.54341	1.3292	0.302175	4.39879	1.08855e-05	8.61918e-05
ZBTB38	92.0476	1.328	0.131002	10.1372	3.77613e-24	2.89265e-22
CCDC130	7.87338	1.32718	0.302718	4.38422	1.16401e-05	9.18297e-05
ZNF844	8.25581	1.32531	0.358424	3.69762	0.000217629	0.00124335
SLC35D2	4.09868	1.32462	0.418023	3.16877	0.00153085	0.00672036
SLC9A1	13.6405	1.32433	0.294821	4.49197	7.05679e-06	5.80783e-05
MEF2D	9.27172	1.32362	0.286177	4.62517	3.74296e-06	3.2986e-05
FAM49A	17.2078	1.32346	0.230014	5.75382	8.72505e-09	1.3242e-07
TULP3	52.3044	1.32264	0.151859	8.7097	3.04674e-18	1.35079e-16
CEBPB	35.8626	1.32121	0.188783	6.99858	2.58571e-12	6.31596e-11
KIF13B	19.272	1.32117	0.242451	5.44923	5.05872e-08	6.65551e-07
LRRC47	18.6573	1.31978	0.257189	5.13156	2.87353e-07	3.2431e-06
UTP18	13.2791	1.31883	0.265774	4.96224	6.96859e-07	7.26957e-06
CCDC171	19.6282	1.31673	0.219565	5.997	2.00995e-09	3.37932e-08
IFI16	228.455	1.31615	0.125378	10.4974	8.87524e-26	7.76343e-24
IFFO1	8.83451	1.31585	0.309067	4.25747	2.06751e-05	0.000153739
ZNF16	15.3799	1.31533	0.250168	5.25781	1.4578e-07	1.74263e-06
HSD17B7	5.77707	1.315	0.368709	3.5665	0.000361786	0.00194586
DIEXF	36.8622	1.31462	0.156053	8.4242	3.6323e-17	1.46492e-15
KCTD2	5.29648	1.31248	0.403374	3.25375	0.00113891	0.00522271
ARNTL2	10.5094	1.31244	0.333166	3.93931	8.17167e-05	0.000526845
BCL2L11	7.70869	1.3114	0.366394	3.57921	0.00034463	0.00186521
TERF2	13.0693	1.31124	0.251619	5.2112	1.87624e-07	2.18828e-06
SH3RF1	41.5666	1.3095	0.164688	7.95138	1.84449e-15	6.36769e-14
TSC22D3	36.8471	1.30944	0.150747	8.68631	3.74409e-18	1.64867e-16
RHPN2	3.41017	1.30881	0.505624	2.5885	0.00963948	0.032188
RILPL1	4.72837	1.30451	0.427181	3.05377	0.00225988	0.00932028
GPHN	6.74961	1.30385	0.37497	3.47721	0.000506656	0.00259976
IRF2	60.2217	1.30212	0.143973	9.04418	1.50792e-19	7.59592e-18
INSIG1	10.2191	1.29841	0.278688	4.65899	3.17759e-06	2.85873e-05
SLC36A4	12.3513	1.29668	0.273987	4.73265	2.21609e-06	2.08196e-05
CSGALNACT2	34.9721	1.29639	0.167459	7.74154	9.82218e-15	3.10141e-13
CDC14B	12.2839	1.29606	0.281567	4.60303	4.16388e-06	3.6154e-05
THAP11	13.5263	1.29519	0.250478	5.17088	2.32996e-07	2.66936e-06
COG1	10.831	1.29384	0.343027	3.77184	0.00016205	0.000963221
BICD1	18.7674	1.29308	0.272869	4.73883	2.14953e-06	2.02975e-05
RARRES3	24.1781	1.29304	0.235672	5.48662	4.09695e-08	5.49059e-07
FKBP4	9.96699	1.2922	0.283165	4.56342	5.03275e-06	4.2752e-05
NPRL2	46.9894	1.29173	0.187509	6.8889	5.62245e-12	1.30914e-10
ZBTB2	8.35702	1.29091	0.302047	4.27387	1.92105e-05	0.000143674
TCEAL7	24.3332	1.28967	0.240457	5.36341	8.16665e-08	1.02608e-06
UAP1	174.266	1.28638	0.139316	9.23357	2.6176e-20	1.41198e-18
PRKAB1	14.5077	1.28573	0.238456	5.39192	6.97094e-08	8.83896e-07
NR2C2AP	18.669	1.28566	0.219004	5.87047	4.34568e-09	6.91145e-08
PRC1	5.33703	1.28416	0.38633	3.32399	0.000887387	0.00421118
PINX1	9.65506	1.28359	0.314468	4.08179	4.46896e-05	0.00030595
MOSPD1	51.7006	1.28231	0.177222	7.23559	4.63508e-13	1.24235e-11
CEP170B	3.95648	1.28198	0.468136	2.73848	0.00617243	0.0219951
PIK3CD	4.34501	1.28116	0.454865	2.81656	0.00485406	0.0179033
PPAT	12.1796	1.28053	0.267562	4.78593	1.70198e-06	1.63942e-05
POLR3D	22.3313	1.28031	0.216978	5.90063	3.62112e-09	5.85988e-08
ING1	6.64018	1.27983	0.412433	3.10312	0.00191491	0.00811204
CHD2	117.9	1.27958	0.147965	8.64784	5.24838e-18	2.28773e-16
MBLAC2	6.15294	1.27899	0.385392	3.31866	0.000904492	0.004272
ETS2	11.9907	1.27893	0.333673	3.83287	0.000126657	0.000777475
ATG101	41.4692	1.27328	0.150283	8.47254	2.40103e-17	9.71366e-16
SNX9	64.9077	1.26961	0.139075	9.129	6.91339e-20	3.62351e-18
RNF168	27.2246	1.26882	0.17969	7.06115	1.65131e-12	4.10324e-11
EIF2AK3	15.7122	1.26844	0.25119	5.04973	4.42444e-07	4.79321e-06
FAF1	10.7135	1.26789	0.272411	4.65433	3.2504e-06	2.91612e-05
SPHK1	16.9841	1.26701	0.306236	4.13738	3.51289e-05	0.000246493
GSDMB	6.74172	1.2669	0.351084	3.60853	0.000307938	0.00169137
AKR1B10	3.9025	1.26554	0.45287	2.79448	0.00519837	0.0189626
LRIG3	5.77395	1.26552	0.380758	3.32368	0.000888366	0.0042127
ARL15	10.2364	1.26454	0.32494	3.89162	9.95789e-05	0.000627934
TSGA10	3.15002	1.26414	0.477092	2.64968	0.0080567	0.027665
OSBPL3	11.2515	1.2639	0.295626	4.27533	1.90856e-05	0.000142905
BHLHE40	57.3071	1.26339	0.169026	7.47453	7.74817e-14	2.25411e-12
ZDHHC18	3.73649	1.26314	0.517562	2.44055	0.0146649	0.0455498
MUT	26.9787	1.26285	0.18407	6.86072	6.85161e-12	1.57271e-10
STARD10	5.01447	1.2628	0.430167	2.93559	0.0033291	0.0129581
CCDC112	13.9965	1.26279	0.258552	4.88409	1.03908e-06	1.04847e-05
CEP120	12.72	1.26174	0.261906	4.81751	1.4536e-06	1.42236e-05
KAT8	9.18227	1.26161	0.288201	4.37754	1.20029e-05	9.43469e-05
CDKN1A	176.857	1.26154	0.161608	7.80618	5.89476e-15	1.92226e-13
LOC100507507	10.1661	1.26105	0.300332	4.19884	2.68282e-05	0.000194358
NR1D2	25.2993	1.25968	0.232117	5.42693	5.73318e-08	7.44308e-07
TBC1D22B	7.88127	1.25798	0.322846	3.89655	9.7574e-05	0.000616492
CLK4	29.2075	1.257	0.193883	6.48325	8.97658e-11	1.78237e-09
MED30	9.89108	1.25626	0.297868	4.2175	2.47024e-05	0.000180676
PELI2	10.9799	1.2558	0.27424	4.5792	4.66757e-06	4.00175e-05
RNF44	5.55484	1.25561	0.387382	3.24126	0.00119001	0.00541126
PRDM4	13.4825	1.25494	0.303538	4.13438	3.55915e-05	0.000249198
GLRX	295.231	1.25443	0.143105	8.76576	1.85522e-18	8.42724e-17
ZFAND2A	82.031	1.25332	0.151025	8.29873	1.05231e-16	4.01863e-15
PARP16	4.01891	1.25327	0.444018	2.82257	0.00476404	0.0176014
TLK1	63.8801	1.25242	0.124962	10.0224	1.21513e-23	8.73948e-22
LOC107985336	4.07475	1.25225	0.486349	2.57479	0.0100301	0.0332521
TARSL2	5.36748	1.25143	0.401885	3.1139	0.00184634	0.007855
TAF1D	95.7646	1.25046	0.134647	9.28695	1.58769e-20	8.70941e-19
SEC24B	18.9558	1.24932	0.217666	5.73962	9.48912e-09	1.43344e-07
CPSF4	34.7556	1.24812	0.19487	6.40489	1.50478e-10	2.88179e-09
FBXO45	7.47785	1.24797	0.360194	3.46473	0.000530766	0.00270523
MTERF3	7.50038	1.24691	0.323853	3.85024	0.000118	0.000730224
ZNRD1	10.1494	1.24609	0.323618	3.85048	0.000117886	0.000729868
ZNF274	10.1503	1.24585	0.288846	4.31321	1.60904e-05	0.000122822
NKRF	5.47573	1.24522	0.390165	3.19151	0.00141531	0.00626557
SHISA3	3.08488	1.24433	0.504951	2.46426	0.0137298	0.0432577
PIM3	4.76951	1.24343	0.411126	3.02446	0.00249076	0.0101337
IMP4	24.9231	1.24274	0.204848	6.06664	1.30614e-09	2.25158e-08
TTC39C	11.0677	1.24082	0.283141	4.38235	1.17407e-05	9.24234e-05
CDK17	15.567	1.2398	0.224348	5.52624	3.27164e-08	4.48673e-07
RABGGTB	192.749	1.23864	0.101707	12.1786	4.04234e-34	5.50864e-32
ZNF365	15.0018	1.23857	0.250671	4.94103	7.77119e-07	8.04847e-06
AKAP1	5.03007	1.23745	0.403757	3.06484	0.00217788	0.009031
DKK1	51.1904	1.23555	0.333189	3.70826	0.000208688	0.00119915
GZF1	20.6567	1.23538	0.230896	5.35038	8.77685e-08	1.09571e-06
DDHD1	7.92639	1.23393	0.340013	3.62906	0.000284456	0.00157509
PER2	9.71278	1.23317	0.369032	3.34164	0.000832863	0.00398751
LRRCC1	4.75256	1.2317	0.419146	2.93859	0.00329712	0.0128452
AR	4.88445	1.23157	0.507313	2.42763	0.0151977	0.0468675
WDR66	4.04796	1.22978	0.425033	2.89338	0.00381125	0.0145247
WDR74	9.51389	1.22925	0.294711	4.17103	3.03227e-05	0.000216882
TBL1X	10.698	1.22914	0.281998	4.35869	1.3084e-05	0.000101978
DDX55	20.0839	1.22897	0.196165	6.26495	3.72952e-10	6.77172e-09
SLC35G2	3.18889	1.22809	0.49214	2.49541	0.0125811	0.0401962
PAQR8	3.29292	1.22778	0.505579	2.42846	0.015163	0.0468161
RALGAPA1	10.7085	1.2271	0.287201	4.27261	1.93201e-05	0.00014441
LOC101927204	7.74947	1.22701	0.330287	3.71499	0.000203212	0.0011708
OSGIN2	21.9226	1.22582	0.210739	5.81674	6.00062e-09	9.33144e-08
TMEM39A	57.1093	1.22521	0.13498	9.07701	1.11602e-19	5.64375e-18
RPIA	5.24918	1.22498	0.388327	3.15451	0.00160767	0.007003
FXR2	6.16046	1.22473	0.357129	3.42937	0.00060499	0.00302402
CCDC174	94.0009	1.22373	0.110389	11.0855	1.47484e-28	1.53978e-26
UBQLN1	34.1027	1.2237	0.174124	7.02773	2.09924e-12	5.15687e-11
ARNTL	10.3968	1.22328	0.27586	4.43444	9.23109e-06	7.40431e-05
ZNF57	4.89075	1.22313	0.404839	3.02127	0.00251717	0.0102251
CDR2L	11.2955	1.22255	0.283901	4.30625	1.66049e-05	0.000126451
CCNG2	27.5658	1.22252	0.227776	5.36721	7.99652e-08	1.00801e-06
TRANK1	12.797	1.22239	0.261536	4.6739	2.95532e-06	2.68866e-05
GORAB	41.076	1.22203	0.175061	6.98061	2.93908e-12	7.1387e-11
BEND6	9.37087	1.22176	0.317095	3.85299	0.000116684	0.000723115
BOD1	32.3237	1.22068	0.179536	6.79908	1.0529e-11	2.34611e-10
MITF	9.24663	1.21993	0.309734	3.93864	8.19433e-05	0.00052778
NFKB1	16.9999	1.21859	0.259584	4.69438	2.67418e-06	2.46055e-05
DNAJB9	100.191	1.2173	0.18334	6.63961	3.14523e-11	6.62085e-10
LMO4	61.6726	1.21337	0.152478	7.95765	1.75342e-15	6.06944e-14
ING2	7.52811	1.21296	0.328748	3.68962	0.00022459	0.0012758
CHCHD3	28.6379	1.21202	0.198168	6.11612	9.58806e-10	1.68568e-08
UBE2H	62.9702	1.20981	0.1425	8.48987	2.06867e-17	8.47501e-16
GRAMD4	3.6119	1.20611	0.484096	2.49148	0.0127212	0.0405638
GRAMD1A	4.8053	1.20604	0.391843	3.07785	0.00208499	0.00870156
HS1BP3	10.1045	1.20575	0.322887	3.73429	0.000188246	0.00109284
CEP57	44.1561	1.20533	0.154048	7.82433	5.10375e-15	1.67698e-13
ABLIM3	20.2448	1.20507	0.21154	5.69667	1.22169e-08	1.79728e-07
ZFPL1	18.8708	1.20504	0.230185	5.2351	1.64897e-07	1.94422e-06
SMCHD1	26.0234	1.20402	0.234064	5.14397	2.68998e-07	3.04942e-06
SNHG11	4.38875	1.20367	0.412623	2.91712	0.00353283	0.0136241
SLC6A9	3.59542	1.20288	0.487514	2.46738	0.0136105	0.0429656
JOSD1	27.4773	1.20274	0.212989	5.64697	1.63301e-08	2.34379e-07
MEN1	7.30906	1.19915	0.34212	3.50505	0.000456518	0.00238791
EIF1B	405.197	1.1988	0.142671	8.40254	4.36907e-17	1.75115e-15
NBPF11	5.359	1.19799	0.380247	3.15057	0.00162955	0.00707687
MAFIP	25.8025	1.19549	0.186273	6.41797	1.381e-10	2.66841e-09
NINJ1	22.1803	1.1954	0.196941	6.06981	1.28063e-09	2.21055e-08
AGAP3	13.2575	1.19539	0.284485	4.20195	2.64627e-05	0.000192033
CHORDC1	37.0082	1.19402	0.217895	5.47976	4.25893e-08	5.67828e-07
SRPRA	82.9744	1.19389	0.162269	7.35745	1.87453e-13	5.28706e-12
HSF1	3.79765	1.19234	0.437012	2.7284	0.00636423	0.0225606
GAB2	23.8646	1.19232	0.218789	5.44962	5.04766e-08	6.65275e-07
FAM179B	13.5166	1.19084	0.26779	4.4469	8.71168e-06	7.04884e-05
SYT14	6.6277	1.18962	0.335548	3.54531	0.000392155	0.00209182
LIMA1	428.985	1.18871	0.175207	6.7846	1.16411e-11	2.58058e-10
ZNF622	34.8951	1.18853	0.173372	6.8554	7.11155e-12	1.62374e-10
ST3GAL3	6.38553	1.18749	0.381016	3.11664	0.00182925	0.00780536
RBBP6	34.897	1.18712	0.207123	5.73148	9.95559e-09	1.49345e-07
PGS1	5.81665	1.18622	0.367715	3.22594	0.00125561	0.00566379
LINC01000	3.59517	1.18526	0.472084	2.5107	0.0120492	0.0387743
LAMP3	3.40192	1.18453	0.484674	2.44398	0.0145264	0.0452215
HSP90AA1	743.973	1.18407	0.112908	10.487	9.90884e-26	8.55199e-24
MPP1	26.149	1.18344	0.188245	6.2867	3.24289e-10	5.92136e-09
REV3L	37.6208	1.18264	0.199145	5.93859	2.87492e-09	4.7172e-08
TTLL7	21.1032	1.182	0.215693	5.48003	4.25263e-08	5.67572e-07
RNF187	61.8487	1.18042	0.129637	9.1056	8.57877e-20	4.38976e-18
AP1AR	23.1827	1.18024	0.261653	4.51069	6.46161e-06	5.35544e-05
UBE3D	10.3738	1.17992	0.321212	3.67333	0.000239406	0.00134989
EVI2A	23.3315	1.17932	0.265432	4.44303	8.86991e-06	7.15896e-05
C1orf21	11.8119	1.17772	0.270985	4.34608	1.38592e-05	0.000107567
ELL2	40.0821	1.1773	0.160854	7.31904	2.49747e-13	6.97832e-12
ELF1	52.3706	1.17671	0.185345	6.34875	2.17068e-10	4.0318e-09
GUCY1A2	4.55232	1.17656	0.445145	2.64308	0.00821546	0.0281017
INPP1	8.81652	1.17603	0.318008	3.69812	0.000217202	0.00124201
SNAPC2	6.23731	1.17567	0.356302	3.29965	0.000968065	0.00454408
PLEKHA5	37.3692	1.17525	0.1536	7.65139	1.98811e-14	6.11357e-13
CEP95	28.5586	1.17515	0.233712	5.02819	4.95141e-07	5.32399e-06
PDZRN3	9.78911	1.17473	0.323092	3.63589	0.000277019	0.00153918
WDFY3-AS2	3.28023	1.17053	0.481452	2.43125	0.015047	0.0465246
KHDRBS3	7.95958	1.16879	0.323566	3.61221	0.000303593	0.00167034
MSANTD3	47.8747	1.16824	0.140287	8.32747	8.25875e-17	3.20113e-15
TBC1D31	7.09834	1.16804	0.381583	3.06105	0.00220562	0.00912559
C19orf24	9.19107	1.16774	0.301899	3.86798	0.000109742	0.000684024
FAM193A	7.99928	1.16747	0.326898	3.57137	0.000355124	0.0019164
COQ4	12.6064	1.16729	0.267269	4.36745	1.25703e-05	9.8389e-05
KLHL8	8.42633	1.16653	0.301137	3.87375	0.000107173	0.000670918
IQCD	7.59864	1.16644	0.345042	3.38059	0.000723305	0.00351234
RPF2	111.78	1.16427	0.12383	9.40222	5.34256e-21	3.11553e-19
GOLGA4	251.638	1.16116	0.159157	7.29571	2.97079e-13	8.2532e-12
PELP1	3.55855	1.15976	0.474563	2.44386	0.0145312	0.0452215
LSM10	38.5183	1.1592	0.182896	6.33801	2.32757e-10	4.31701e-09
RRNAD1	10.5118	1.15912	0.314412	3.68661	0.00022726	0.00128814
DST	380.928	1.15891	0.119263	9.71721	2.54657e-22	1.63208e-20
CRAT	4.97025	1.15642	0.397819	2.90691	0.00365017	0.0140015
UCK1	5.91954	1.15523	0.357347	3.23279	0.00122589	0.00555296
PAXBP1	7.59892	1.15458	0.31921	3.61699	0.000298045	0.00164191
ICAM1	22.422	1.15447	0.259996	4.44035	8.98119e-06	7.23075e-05
CDC34	4.87119	1.15107	0.418048	2.75343	0.00589743	0.0211549
TRAF3IP2	12.5909	1.14999	0.256822	4.47777	7.54278e-06	6.1764e-05
CCDC59	90.9245	1.14997	0.122161	9.41357	4.79561e-21	2.84789e-19
PPM1D	9.86155	1.14996	0.299198	3.84347	0.000121307	0.000748542
WAC	65.0228	1.14668	0.1352	8.48137	2.22549e-17	9.03172e-16
TXNL4B	16.4424	1.14581	0.246322	4.65169	3.29232e-06	2.9476e-05
REPS1	9.1235	1.14541	0.340947	3.35949	0.000780862	0.00376623
LRRK1	5.81787	1.14513	0.358358	3.1955	0.0013959	0.00620796
LZTS2	16.2423	1.14394	0.247493	4.62211	3.79862e-06	3.33178e-05
ZNF140	10.6834	1.14394	0.340613	3.35847	0.000783759	0.00377476
SQSTM1	299.647	1.14264	0.118746	9.62259	6.41943e-22	3.95743e-20
TDP1	9.06896	1.13886	0.299342	3.80453	0.000142075	0.000856682
AK5	3.84429	1.13859	0.430665	2.6438	0.00819822	0.0280556
TMEM55B	11.5513	1.1366	0.26482	4.29197	1.77094e-05	0.000133717
DNAJC25	14.3751	1.1364	0.25254	4.49987	6.79946e-06	5.61032e-05
RANGAP1	10.877	1.13629	0.299649	3.79206	0.000149403	0.00089711
IMPDH1	4.71826	1.13569	0.392894	2.89058	0.00384537	0.0146246
ZPR1	13.213	1.13557	0.240294	4.72574	2.29277e-06	2.14777e-05
ACAP2	72.8378	1.13477	0.124018	9.15009	5.68844e-20	3.00582e-18
ABCA5	11.1401	1.13455	0.274013	4.14049	3.4656e-05	0.00024357
POLR1E	21.1767	1.13405	0.243685	4.65374	3.25963e-06	2.92238e-05
ELMSAN1	39.7734	1.13328	0.24166	4.68958	2.73772e-06	2.51187e-05
LOC105377621	11.0228	1.13304	0.271776	4.16902	3.05917e-05	0.000218566
BNIP1	63.3211	1.13303	0.13122	8.63462	5.89215e-18	2.55116e-16
CCNT1	37.0785	1.13104	0.173674	6.51246	7.39283e-11	1.49077e-09
DYM	38.0722	1.13065	0.157734	7.16807	7.60597e-13	1.9973e-11
LRRFIP2	40.8286	1.12903	0.16416	6.87763	6.08583e-12	1.40943e-10
ALKBH3	14.1773	1.12869	0.238123	4.73996	2.13764e-06	2.02147e-05
ERO1B	4.78188	1.1286	0.442658	2.54959	0.010785	0.0353564
TTBK2	12.9601	1.12837	0.302987	3.72416	0.000195968	0.00113107
FOXJ2	10.1628	1.12749	0.290011	3.88776	0.000101173	0.000636436
COASY	25.92	1.12557	0.206311	5.45571	4.87764e-08	6.43689e-07
ARHGAP10	15.0763	1.12541	0.250789	4.48747	7.20753e-06	5.9206e-05
SESN2	20.0907	1.12459	0.448034	2.51005	0.0120713	0.0388357
GTF2IRD1	11.0129	1.12455	0.266311	4.2227	2.41398e-05	0.000177464
ABHD12	7.66217	1.12402	0.355017	3.16611	0.00154493	0.0067707
ZNF25	18.9084	1.1236	0.235558	4.76994	1.84281e-06	1.76197e-05
ZNF44	16.2375	1.12298	0.253547	4.42908	9.46342e-06	7.57659e-05
ECSIT	9.13271	1.12271	0.349233	3.21479	0.00130539	0.00586386
CENPJ	17.0232	1.12206	0.26621	4.21494	2.4984e-05	0.000182427
ROCK2	60.0375	1.12165	0.183295	6.11938	9.39381e-10	1.65459e-08
ACAT2	3.94638	1.12117	0.45922	2.44146	0.0146279	0.045455
PARD3	17.1507	1.12092	0.224297	4.99748	5.80833e-07	6.17361e-06
BTN3A1	12.7046	1.12054	0.247632	4.52501	6.03932e-06	5.04094e-05
C19orf52	5.45691	1.11794	0.461512	2.42235	0.0154207	0.0474534
MTMR4	5.22288	1.11767	0.449117	2.48859	0.0128251	0.0408648
FAM120C	5.26505	1.1173	0.374515	2.98332	0.00285139	0.0113547
ZBTB20	85.7817	1.11714	0.12419	8.99545	2.35264e-19	1.14933e-17
YPEL2	17.3175	1.11549	0.227388	4.90567	9.31074e-07	9.51356e-06
PBX3	15.31	1.11546	0.247832	4.50088	6.76728e-06	5.58732e-05
JARID2	8.70537	1.1148	0.349162	3.19279	0.00140903	0.00624985
ATP6V0A2	9.32756	1.11438	0.288693	3.86008	0.000113348	0.000703789
ARG2	16.1901	1.11364	0.237302	4.69293	2.69317e-06	2.47627e-05
MAD2L2	9.85453	1.11347	0.301699	3.69066	0.000223674	0.00127115
SERPINB8	13.6331	1.1134	0.256551	4.33986	1.42573e-05	0.000110392
YJEFN3	6.04488	1.11164	0.451658	2.46123	0.0138461	0.0435183
SGF29	4.52811	1.11088	0.408309	2.72068	0.00651472	0.0230122
MAN2A1	26.1981	1.1103	0.259286	4.28217	1.85083e-05	0.000139065
GUSB	11.9864	1.10808	0.263117	4.21137	2.53821e-05	0.000185125
ZNF571	5.04014	1.10724	0.428667	2.58299	0.00979478	0.0326308
ZCCHC8	19.4053	1.10446	0.215235	5.13141	2.87585e-07	3.2431e-06
VPRBP	7.94529	1.10365	0.338999	3.2556	0.00113153	0.00519279
CHD1	36.58	1.10344	0.193058	5.71562	1.09306e-08	1.62652e-07
KLC4	5.44803	1.10298	0.385329	2.86243	0.00420402	0.0158213
SOS2	5.63786	1.10241	0.401687	2.74445	0.00606122	0.0216644
CPNE8	30.0675	1.10212	0.173003	6.37055	1.88352e-10	3.53905e-09
RAB3IP	14.4388	1.10122	0.256093	4.30006	1.70749e-05	0.000129649
RNF135	7.49913	1.0995	0.340405	3.22999	0.00123795	0.00559781
FAM86EP	6.33104	1.09942	0.345069	3.18609	0.00144209	0.00636962
OSBP	38.3002	1.099	0.187066	5.87493	4.2302e-09	6.73606e-08
SMG1	27.091	1.09872	0.239879	4.58029	4.64325e-06	3.98353e-05
PHKA1	4.67445	1.09798	0.431322	2.54562	0.0109084	0.0356888
MT1L	23.3031	1.09668	0.199911	5.48587	4.11443e-08	5.50831e-07
HSPA9	254.117	1.09668	0.108232	10.1326	3.95804e-24	3.01416e-22
ZNF10	5.34929	1.09633	0.394069	2.78208	0.00540119	0.0195975
FOXC1	10.3465	1.09593	0.3357	3.2646	0.00109617	0.00504839
FGF5	5.9589	1.09439	0.385069	2.84205	0.00448242	0.0167232
ZNF433	8.52757	1.09379	0.299817	3.64819	0.000264099	0.00147118
ZCCHC14	16.3611	1.09155	0.297026	3.67495	0.000237897	0.00134197
SYTL2	19.9642	1.09105	0.311942	3.49762	0.000469433	0.00244263
C9orf91	9.17989	1.09022	0.310072	3.51601	0.000438077	0.00230636
CEP192	12.4159	1.08884	0.268415	4.05654	4.98049e-05	0.000337755
ARID4A	34.7565	1.08874	0.182834	5.95481	2.6037e-09	4.29395e-08
LINC00472	4.09447	1.08733	0.445055	2.44314	0.0145601	0.0452895
BRD4	30.4089	1.08359	0.167388	6.47354	9.57343e-11	1.89218e-09
SRGAP2C	5.87459	1.08295	0.35691	3.03424	0.00241139	0.00987284
AFTPH	23.5158	1.08273	0.23622	4.58357	4.57111e-06	3.92946e-05
PRUNE2	17.1615	1.08233	0.223092	4.85148	1.22546e-06	1.22131e-05
COG2	30.589	1.08057	0.169442	6.37723	1.80316e-10	3.40287e-09
C16orf58	16.742	1.07984	0.214532	5.03344	4.81753e-07	5.19299e-06
COG6	29.9575	1.07916	0.214272	5.03643	4.74304e-07	5.12108e-06
PKN1	3.95289	1.07717	0.43558	2.47295	0.0134001	0.0423841
UGCG	41.4642	1.07666	0.249728	4.31134	1.62265e-05	0.000123788
TRAPPC2B	60.3588	1.07655	0.148302	7.25918	3.8945e-13	1.06144e-11
DNAJC27	4.25833	1.0765	0.419052	2.56889	0.0102025	0.0337288
CTAGE5	45.4523	1.07526	0.160679	6.69199	2.20163e-11	4.73307e-10
RFNG	11.45	1.07355	0.267647	4.01106	6.04472e-05	0.000403282
ZBTB41	24.7154	1.07342	0.243423	4.4097	1.03515e-05	8.21643e-05
CHST7	18.7733	1.07334	0.221725	4.84088	1.29265e-06	1.28137e-05
PVR	18.7211	1.07144	0.21975	4.87571	1.08417e-06	1.08888e-05
NPAS2	16.2087	1.0701	0.245456	4.35964	1.30278e-05	0.000101724
AIDA	6.55835	1.06944	0.364543	2.93365	0.00334999	0.0130198
IER5L	12.7294	1.06932	0.301401	3.54781	0.000388444	0.00207544
AP4B1	15.0642	1.06861	0.22386	4.77354	1.81019e-06	1.73719e-05
ZNF672	4.91619	1.06834	0.392164	2.72422	0.00644527	0.0228104
ZNF610	7.29705	1.06798	0.334328	3.19441	0.00140116	0.00622543
ZNF496	10.0712	1.06785	0.303481	3.51868	0.000433702	0.00228612
NUDCD1	31.8064	1.06729	0.184706	5.77834	7.54421e-09	1.15743e-07
CDKN3	9.50771	1.06722	0.325686	3.27684	0.00104976	0.00486754
ZNF700	7.83115	1.0672	0.331979	3.21466	0.00130601	0.0058646
SLC7A11	40.9492	1.06685	0.396186	2.69279	0.00708576	0.024719
YY1AP1	19.7051	1.06641	0.222918	4.78385	1.7197e-06	1.65281e-05
ZNF483	5.4498	1.06584	0.394666	2.70062	0.00692095	0.0242486
HTT	7.01637	1.06576	0.395484	2.69481	0.00704282	0.0245957
GJC1	6.6917	1.06538	0.436879	2.43862	0.0147436	0.0457393
ZNF384	7.62797	1.06483	0.326577	3.26058	0.00111186	0.00511337
ZNF398	7.51462	1.06299	0.35083	3.02993	0.00244612	0.00998658
MORC3	38.8706	1.06122	0.165022	6.43075	1.26979e-10	2.46088e-09
RAPGEF2	30.0939	1.05904	0.194422	5.44709	5.12013e-08	6.71583e-07
CNTLN	13.5869	1.05884	0.271816	3.89544	9.80215e-05	0.000619018
ANKRD28	35.3651	1.05884	0.181501	5.83378	5.41852e-09	8.52347e-08
RICTOR	20.0631	1.05619	0.238059	4.43666	9.13658e-06	7.3376e-05
MRPL10	18.3276	1.05536	0.221203	4.77101	1.83302e-06	1.7552e-05
MANBA	52.8154	1.05448	0.138034	7.63925	2.18491e-14	6.68697e-13
UIMC1	23.2099	1.05295	0.198174	5.31326	1.07684e-07	1.31269e-06
PHLDB2	37.6635	1.05229	0.166418	6.32319	2.56226e-10	4.71849e-09
RELA	22.5247	1.05228	0.211908	4.96574	6.84406e-07	7.15696e-06
TRIM4	18.5402	1.05221	0.231236	4.55037	5.35509e-06	4.52822e-05
SLBP	18.2673	1.0507	0.245539	4.27916	1.87598e-05	0.000140628
ME2	17.5766	1.05058	0.230416	4.55947	5.12832e-06	4.35067e-05
TNFAIP6	311.157	1.04967	0.25606	4.09931	4.14382e-05	0.000285807
ZNF566	11.0884	1.04951	0.292381	3.58954	0.000331265	0.00180116
RNF114	25.6899	1.04938	0.188662	5.56222	2.6636e-08	3.71984e-07
ARIH1	19.9564	1.04738	0.217414	4.81746	1.454e-06	1.42236e-05
SNAPC1	46.0584	1.04736	0.155143	6.75094	1.46893e-11	3.2123e-10
PLA2G4A	4.78643	1.04698	0.421404	2.4845	0.0129735	0.0412462
TRIM8	35.6272	1.04643	0.204954	5.1057	3.29572e-07	3.65921e-06
CLCN3	74.3368	1.04556	0.121825	8.58242	9.2899e-18	3.95615e-16
GRPEL2	17.0988	1.04456	0.236506	4.41662	1.00256e-05	7.97548e-05
RYBP	29.5717	1.04383	0.177152	5.8923	3.80856e-09	6.14018e-08
GPT2	16.8898	1.04332	0.292532	3.5665	0.00036178	0.00194586
GSTO1	67.8459	1.04204	0.125726	8.28814	1.15034e-16	4.38008e-15
SPRED2	10.8059	1.042	0.271902	3.83227	0.000126964	0.000778625
PCAT6	5.88089	1.04173	0.399708	2.60622	0.00915479	0.0308159
IER5	13.5564	1.04139	0.240721	4.32614	1.51748e-05	0.000116659
EIF2B2	15.811	1.04124	0.250811	4.15149	3.30321e-05	0.000233425
INPP4B	19.0679	1.04114	0.225378	4.61955	3.84578e-06	3.36857e-05
MAU2	16.0051	1.04112	0.269682	3.86056	0.00011313	0.000702773
BOD1L1	71.8208	1.04087	0.161074	6.46203	1.03305e-10	2.02941e-09
ERICH2	12.265	1.04064	0.296576	3.50885	0.000450047	0.0023617
DTNBP1	9.6218	1.04026	0.291154	3.5729	0.000353045	0.00190677
MTO1	23.8637	1.03977	0.21114	4.92459	8.45394e-07	8.69299e-06
RAD23A	67.3363	1.03971	0.16082	6.46505	1.01262e-10	1.99231e-09
PTPN4	11.7659	1.03963	0.271425	3.83026	0.000128008	0.000783542
CWC22	57.1572	1.03883	0.128488	8.08501	6.21613e-16	2.27328e-14
ZFAND1	79.5122	1.03882	0.141938	7.31885	2.50111e-13	6.97832e-12
NFATC3	11.0752	1.03856	0.267113	3.88808	0.000101039	0.000635901
ZNF486	5.90042	1.03847	0.348225	2.9822	0.00286187	0.0113894
CSRNP1	5.97602	1.03482	0.389344	2.65785	0.0078641	0.0271056
ACSL3	52.6043	1.03316	0.146653	7.04494	1.85546e-12	4.58412e-11
UHRF1BP1L	24.0265	1.03208	0.188593	5.47253	4.43663e-08	5.89698e-07
PHYH	82.7484	1.03185	0.140952	7.32055	2.4695e-13	6.91994e-12
PPP1R12C	6.97426	1.0318	0.371357	2.77845	0.00546194	0.0197957
SNTB1	7.2883	1.03105	0.326577	3.15714	0.00159326	0.00695427
RCOR3	26.7734	1.03062	0.186596	5.52325	3.3279e-08	4.55422e-07
COBLL1	12.8367	1.02911	0.336769	3.05583	0.00224439	0.00925935
TRMT11	42.9378	1.02895	0.148829	6.91365	4.72347e-12	1.11906e-10
BIN1	6.47536	1.0266	0.385469	2.66325	0.007739	0.0267528
GYG1	78.0196	1.02609	0.146889	6.9855	2.83843e-12	6.92022e-11
BDNF	61.9469	1.02566	0.221714	4.62604	3.72715e-06	3.2869e-05
PWWP2A	11.6139	1.02477	0.285862	3.58484	0.00033728	0.00182849
PM20D2	5.47572	1.02457	0.4098	2.50016	0.0124136	0.0397296
NPC1	12.143	1.02457	0.268497	3.81593	0.00013567	0.000824593
ITSN2	17.1626	1.02449	0.245846	4.16721	3.0835e-05	0.000220061
UVRAG	16.0259	1.02371	0.228755	4.47513	7.63631e-06	6.2372e-05
FAM111A	27.1111	1.02307	0.182417	5.60839	2.04219e-08	2.89258e-07
GCC1	10.933	1.02285	0.284702	3.59269	0.000327276	0.00178096
WHAMMP3	7.67732	1.02215	0.316772	3.22676	0.001252	0.00565541
FBXO34	12.9969	1.02201	0.282215	3.6214	0.000293016	0.00161834
YARS	75.0389	1.02104	0.157619	6.4779	9.301e-11	1.84114e-09
AACS	5.95702	1.02098	0.391851	2.60553	0.00917331	0.0308622
TIMM44	17.1867	1.02065	0.210937	4.83864	1.3073e-06	1.29292e-05
C10orf12	5.72486	1.01896	0.377318	2.70053	0.006923	0.0242492
TBL2	22.7164	1.01888	0.219901	4.63336	3.59771e-06	3.1836e-05
CEBPG	44.2941	1.01771	0.197696	5.14785	2.63492e-07	2.99225e-06
XBP1	99.7773	1.01697	0.116896	8.69982	3.32401e-18	1.46869e-16
VAMP4	18.9128	1.01619	0.228873	4.43996	8.99751e-06	7.23939e-05
PHC3	40.6991	1.01514	0.153741	6.60293	4.03115e-11	8.39023e-10
DOCK9	8.12099	1.01498	0.340451	2.98129	0.0028704	0.0114093
LIN7B	7.40111	1.01442	0.330768	3.06687	0.00216313	0.00897847
CXXC1	11.2046	1.01411	0.308786	3.28419	0.00102276	0.00475941
ARRDC3	73.6024	1.01381	0.158285	6.40496	1.50411e-10	2.88179e-09
AKAP8L	10.4854	1.0129	0.308154	3.287	0.00101259	0.00472058
BRPF1	8.20035	1.01176	0.322996	3.13243	0.00173368	0.00744667
HK2	21.2606	1.01169	0.221221	4.57319	4.80357e-06	4.10746e-05
PSME4	23.3405	1.01155	0.264166	3.82922	0.000128549	0.000786108
RNF113A	53.2224	1.01137	0.165787	6.1004	1.05801e-09	1.83606e-08
AARS	42.8251	1.01075	0.174674	5.78649	7.18736e-09	1.10508e-07
FOXP1	130.846	1.01033	0.146354	6.90337	5.07847e-12	1.19538e-10
FBXW4	13.646	1.01018	0.240785	4.19537	2.72432e-05	0.000197065
CCNL1	42.4373	1.00991	0.166539	6.06411	1.32688e-09	2.27823e-08
ZNF275	8.11808	1.00919	0.330123	3.05702	0.00223553	0.00923456
PHIP	38.4269	1.00908	0.169936	5.93797	2.88571e-09	4.72891e-08
NUB1	73.2698	1.00834	0.1305	7.72673	1.10341e-14	3.45878e-13
LOC100506548	50.2512	1.00753	0.141184	7.13628	9.589e-13	2.46308e-11
PHF3	85.7566	1.00716	0.121705	8.27538	1.28042e-16	4.84689e-15
PLEKHM2	9.48218	1.00634	0.287368	3.50191	0.000461936	0.00241041
PTRH2	146.404	1.00622	0.109364	9.20071	3.55579e-20	1.9101e-18
DIAPH3	18.5619	1.00575	0.222755	4.51506	6.32995e-06	5.26655e-05
CCDC28A	30.8343	1.00494	0.19954	5.03627	4.74687e-07	5.12108e-06
MFF	38.008	1.00465	0.162098	6.19779	5.72613e-10	1.02532e-08
EFL1	25.4276	1.00254	0.197336	5.08037	3.76691e-07	4.13275e-06
AVL9	11.9035	1.00156	0.273778	3.65829	0.0002539	0.0014211
CCDC109B	7.27389	1.00123	0.33331	3.00391	0.00266538	0.0107418
DLG3	11.0039	1.00121	0.32614	3.06988	0.00214144	0.00890271
MRFAP1L1	99.3321	-1.00043	0.1359	-7.3615	1.81855e-13	5.14038e-12
TRPS1	70.7116	-1.00155	0.18079	-5.53984	3.02749e-08	4.174e-07
CTHRC1	99.4484	-1.00165	0.151317	-6.61956	3.60264e-11	7.53471e-10
STX7	165.22	-1.00213	0.122518	-8.17948	2.85082e-16	1.05147e-14
FAM69A	62.4223	-1.00288	0.170564	-5.87983	4.107e-09	6.57222e-08
NME1	271.229	-1.0029	0.141539	-7.08568	1.38362e-12	3.4985e-11
KLF10	34.8417	-1.00397	0.212591	-4.72254	2.32914e-06	2.17868e-05
ACTG1P20	15.1355	-1.00427	0.326497	-3.07589	0.00209874	0.00875333
TRIOBP	14.1588	-1.00434	0.327934	-3.06261	0.00219412	0.00908133
LINC01503	58.508	-1.00596	0.227699	-4.41796	9.96362e-06	7.9329e-05
ANKRD36BP1	8.21012	-1.00702	0.418846	-2.40428	0.0162044	0.0494452
ZNF618	11.7525	-1.00784	0.346146	-2.91159	0.00359595	0.0138303
DNAJC14	17.5919	-1.00844	0.288167	-3.49951	0.000466108	0.00242826
NCAPD2	17.2531	-1.00939	0.291975	-3.4571	0.000546021	0.00277316
LOC105374162	12.8117	-1.00971	0.337322	-2.9933	0.00275975	0.0110543
S100A11	2222.35	-1.01073	0.129609	-7.79831	6.27429e-15	2.02561e-13
SH3PXD2A	224.068	-1.01074	0.152705	-6.6189	3.61889e-11	7.55649e-10
PRKCDBP	19.571	-1.01094	0.26064	-3.87867	0.000105029	0.000658135
PRPS1	24.7235	-1.01149	0.233049	-4.34022	1.42338e-05	0.000110276
MTURN	27.1258	-1.01196	0.227243	-4.45323	8.45875e-06	6.86995e-05
MFAP4	2818.12	-1.01235	0.145227	-6.9708	3.15136e-12	7.58317e-11
SPA17	16.6971	-1.0139	0.290126	-3.49467	0.000474642	0.00246577
P3H4	34.3143	-1.01553	0.202635	-5.01161	5.39767e-07	5.77029e-06
SPTAN1	90.9073	-1.01676	0.148422	-6.85048	7.36016e-12	1.66873e-10
FBXL13	9.70738	-1.01725	0.38562	-2.63796	0.00834064	0.0284377
TXNDC17	322.75	-1.01752	0.121477	-8.37622	5.46544e-17	2.15063e-15
RPN2	637.732	-1.01768	0.160734	-6.33147	2.42829e-10	4.48454e-09
TPM4	400.28	-1.01804	0.136336	-7.46712	8.19677e-14	2.37395e-12
INAFM2	11.75	-1.01912	0.344124	-2.9615	0.00306148	0.0120725
EID1	163.88	-1.02003	0.115444	-8.83572	9.94556e-19	4.5984e-17
CD244	17.5072	-1.02163	0.283879	-3.59882	0.000319661	0.00174319
CFL1	140.81	-1.0218	0.13837	-7.38453	1.52998e-13	4.35322e-12
FIS1	342.818	-1.02232	0.120191	-8.50573	1.80461e-17	7.48799e-16
S100A13	523.942	-1.02254	0.134001	-7.63079	2.33321e-14	7.12401e-13
CEP41	22.79	-1.02517	0.252371	-4.06216	4.86201e-05	0.000330066
CFH	233.122	-1.02534	0.198209	-5.17305	2.30307e-07	2.64792e-06
B3GALT6	9.30898	-1.02559	0.416645	-2.46154	0.013834	0.0435014
HFE	7.6668	-1.02695	0.406072	-2.52898	0.0114393	0.0371068
BICC1	180.689	-1.02811	0.159015	-6.46551	1.00958e-10	1.98935e-09
ZBTB8OS	169.981	-1.03282	0.119255	-8.66057	4.69406e-18	2.05302e-16
NABP1	22.1659	-1.03306	0.270777	-3.81517	0.000136089	0.000825591
PCMTD2	9.81388	-1.0333	0.368975	-2.80046	0.00510292	0.0186881
SULF2	24.9699	-1.03383	0.248403	-4.1619	3.15605e-05	0.000224249
CRIP2	86.8279	-1.03461	0.165013	-6.26985	3.6139e-10	6.57101e-09
GRN	98.2917	-1.0352	0.157529	-6.57151	4.98092e-11	1.02517e-09
JUP	12.742	-1.03538	0.338776	-3.05623	0.00224138	0.00925284
SLIT3	112.666	-1.03556	0.145018	-7.14093	9.26984e-13	2.39058e-11
PTMS	16.7829	-1.03589	0.298242	-3.47332	0.000514064	0.00263359
TRIB2	19.7136	-1.03656	0.280373	-3.69708	0.00021809	0.00124419
BCOR	12.2739	-1.03929	0.374905	-2.77213	0.00556902	0.0201387
BAMBI	15.6715	-1.03956	0.305886	-3.39853	0.000677485	0.00333349
HMGN1	97.5902	-1.04005	0.137667	-7.55485	4.19358e-14	1.2395e-12
SEC14L2	6.73726	-1.0402	0.424393	-2.45102	0.0142451	0.044545
LASP1	88.8311	-1.04054	0.156741	-6.6386	3.16683e-11	6.65548e-10
CYP1B1	21.6747	-1.04111	0.247439	-4.20755	2.58158e-05	0.000187865
KIAA0100	34.8905	-1.04113	0.222516	-4.67887	2.88455e-06	2.63724e-05
EWSR1	36.8428	-1.04193	0.203328	-5.12437	2.98527e-07	3.35481e-06
C6orf120	13.8802	-1.04225	0.322776	-3.22902	0.00124213	0.00561475
GPI	334.598	-1.04311	0.129512	-8.05414	8.00386e-16	2.90246e-14
SLC25A20	22.1018	-1.0449	0.252985	-4.1303	3.62291e-05	0.000253251
RABIF	19.3789	-1.04539	0.26003	-4.02026	5.81341e-05	0.000389547
KCTD10	38.4165	-1.04711	0.208827	-5.01424	5.32442e-07	5.70612e-06
PLK2	90.3591	-1.04721	0.21216	-4.93597	7.97522e-07	8.23343e-06
MED20	12.2178	-1.0474	0.332151	-3.15338	0.00161391	0.00702546
ZNF790	12.9661	-1.04779	0.333815	-3.13883	0.00169623	0.00732541
PDGFA	55.4817	-1.05034	0.185843	-5.65176	1.5881e-08	2.28948e-07
CRIM1	287.832	-1.05133	0.11027	-9.53415	1.51125e-21	9.14238e-20
PODN	9.84492	-1.05175	0.377087	-2.78914	0.00528478	0.0192236
GNL3L	43.0321	-1.05179	0.190011	-5.53544	3.10447e-08	4.27104e-07
RMDN1	58.6625	-1.05324	0.160427	-6.56522	5.19562e-11	1.06766e-09
MYADM	124.481	-1.05373	0.123718	-8.51717	1.63497e-17	6.82785e-16
ZHX1	25.7069	-1.0542	0.251703	-4.18827	2.81086e-05	0.000202275
ACLY	48.132	-1.0546	0.183387	-5.75069	8.88785e-09	1.34576e-07
MARVELD1	39.6688	-1.05663	0.198241	-5.33005	9.81866e-08	1.21522e-06
LBH	198.592	-1.05851	0.185472	-5.70711	1.1491e-08	1.69627e-07
PPP1R14B	18.109	-1.05889	0.271865	-3.8949	9.82375e-05	0.00062008
AGPAT3	7.46051	-1.05931	0.431873	-2.45283	0.0141736	0.0443595
HEPH	22.1619	-1.06015	0.268693	-3.94558	7.96084e-05	0.000516079
RFT1	10.7726	-1.06046	0.345023	-3.07359	0.002115	0.00880877
KCTD12	25.1709	-1.06064	0.252236	-4.20496	2.6113e-05	0.000189814
POP5	110.577	-1.06068	0.18522	-5.7266	1.02463e-08	1.53351e-07
APEX2	17.7055	-1.06068	0.28053	-3.78098	0.000156212	0.000930661
CRADD	39.7782	-1.06138	0.205186	-5.17274	2.30692e-07	2.64999e-06
LRRC40	16.814	-1.06234	0.282196	-3.76456	0.000166843	0.00098701
ZNF580	8.13095	-1.06271	0.407061	-2.61069	0.00903609	0.0304956
DHRS3	130.94	-1.06344	0.283065	-3.75686	0.000172059	0.00101249
SPATA13	12.3391	-1.06482	0.333511	-3.19276	0.00140919	0.00624985
GABPB1-AS1	10.55	-1.06631	0.368879	-2.89067	0.00384423	0.0146246
GPATCH4	43.0558	-1.06708	0.182419	-5.84959	4.92776e-09	7.79888e-08
NID2	23.4363	-1.06709	0.259059	-4.11911	3.80341e-05	0.00026501
UGP2	146.106	-1.06748	0.115401	-9.25015	2.24176e-20	1.22455e-18
CAP1	254.585	-1.06877	0.0888521	-12.0287	2.51122e-33	3.28387e-31
MPHOSPH6	58.6526	-1.06992	0.199485	-5.36341	8.16637e-08	1.02608e-06
ORAI2	17.0689	-1.0707	0.289851	-3.69397	0.000220783	0.00125637
TRO	15.558	-1.07283	0.307247	-3.49174	0.000479892	0.00248806
CALM2	2065.82	-1.07327	0.126293	-8.49821	1.92531e-17	7.93792e-16
TINAGL1	8.3056	-1.07346	0.396087	-2.71017	0.00672488	0.0236623
MECOM	26.5208	-1.07612	0.224334	-4.79697	1.61084e-06	1.56561e-05
SNRNP35	33.941	-1.07657	0.213686	-5.03811	4.7015e-07	5.08061e-06
CTSK	94.1387	-1.07802	0.235805	-4.57167	4.83861e-06	4.13044e-05
KIAA1191	169.492	-1.07872	0.108754	-9.91884	3.44749e-23	2.34901e-21
FUS	19.8954	-1.07926	0.271355	-3.97729	6.97061e-05	0.000457151
ITGAV	154.952	-1.07935	0.150754	-7.15966	8.08799e-13	2.1153e-11
LAMC1	269.194	-1.08032	0.11947	-9.04262	1.52954e-19	7.67499e-18
GPX7	17.5005	-1.08172	0.288716	-3.74665	0.000179212	0.00104791
ATG10	9.77198	-1.08255	0.365457	-2.96218	0.00305467	0.0120493
HIGD1A	210.863	-1.08543	0.138644	-7.8289	4.9216e-15	1.62538e-13
GMPPB	7.09999	-1.08878	0.448087	-2.42984	0.0151054	0.0466606
SLX4IP	9.03171	-1.08899	0.421394	-2.58426	0.00975888	0.0325363
STK38L	49.2052	-1.09156	0.188084	-5.80359	6.49092e-09	1.00636e-07
CYB5R3	86.9669	-1.09226	0.150624	-7.25155	4.1203e-13	1.11593e-11
CREB3L1	25.601	-1.09245	0.244873	-4.46131	8.1461e-06	6.6285e-05
ITFG2	18.1181	-1.0926	0.277372	-3.93911	8.17838e-05	0.000527015
NREP	11.9991	-1.09345	0.33592	-3.25509	0.00113356	0.00520024
CSRP2	70.1445	-1.09419	0.171387	-6.38429	1.72189e-10	3.26856e-09
ITGA5	45.2155	-1.09422	0.211385	-5.1764	2.26205e-07	2.60539e-06
PHF19	9.57864	-1.0944	0.365885	-2.99109	0.00277986	0.0111086
LAGE3	66.21	-1.09627	0.17306	-6.33462	2.37926e-10	4.40657e-09
ANXA6	93.172	-1.09642	0.133302	-8.22509	1.95044e-16	7.2818e-15
REEP3	50.6492	-1.09719	0.201674	-5.44041	5.31593e-08	6.95151e-07
SUB1	626.108	-1.09862	0.124606	-8.81679	1.17785e-18	5.42651e-17
HNRNPM	55.4907	-1.09869	0.17977	-6.11165	9.86058e-10	1.72274e-08
PTCD3	31.1779	-1.099	0.215863	-5.09119	3.55818e-07	3.9237e-06
DAG1	41.2237	-1.09965	0.202929	-5.41889	5.99694e-08	7.74814e-07
OXTR	25.7282	-1.10067	0.261404	-4.21062	2.54671e-05	0.00018564
SLC4A2	11.1867	-1.10161	0.345316	-3.19014	0.00142204	0.00629177
DACT1	46.8731	-1.10183	0.235705	-4.6746	2.94529e-06	2.6833e-05
CACNB4	9.3715	-1.10223	0.4327	-2.54734	0.0108549	0.0355496
PPIA	197.571	-1.10362	0.139274	-7.92413	2.29753e-15	7.83295e-14
RHOJ	22.9519	-1.10447	0.254907	-4.33283	1.47206e-05	0.000113504
UBE2D4	11.9362	-1.1054	0.330807	-3.34153	0.000833191	0.00398761
ZCCHC24	30.7269	-1.10551	0.230964	-4.78649	1.69723e-06	1.63607e-05
SHC1	9.16848	-1.10579	0.37464	-2.95162	0.00316113	0.0124162
TRIM59	25.0861	-1.10718	0.244528	-4.52782	5.9595e-06	4.98718e-05
TGOLN2	175.184	-1.10943	0.144818	-7.66081	1.84768e-14	5.70886e-13
PLSCR4	112.067	-1.10988	0.153732	-7.2196	5.21398e-13	1.38037e-11
LOC284454	15.9417	-1.11018	0.335865	-3.30544	0.000948275	0.00446251
SLFN12	22.795	-1.11023	0.246387	-4.50602	6.60556e-06	5.46425e-05
TSPYL1	74.6696	-1.11343	0.177245	-6.28185	3.34578e-10	6.10062e-09
PTRF	203.205	-1.11384	0.138841	-8.02236	1.03736e-15	3.69963e-14
HACD1	13.6871	-1.11596	0.328356	-3.39863	0.000677249	0.00333349
LRP1	164.722	-1.11652	0.12378	-9.02021	1.87723e-19	9.29884e-18
LIMK2	20.7156	-1.11814	0.272221	-4.10747	4.0002e-05	0.000277379
ABCA10	8.01126	-1.11962	0.420965	-2.65964	0.00782245	0.026998
LMCD1	63.609	-1.12159	0.177085	-6.33361	2.39491e-10	4.42921e-09
FLNB	21.0734	-1.12316	0.27425	-4.09539	4.21458e-05	0.000290378
ASPN	170.055	-1.1248	0.261608	-4.29956	1.7114e-05	0.000129869
USF1	15.7281	-1.12493	0.306921	-3.66521	0.000247138	0.00138745
LOC100506922	17.2417	-1.12662	0.283809	-3.96966	7.19765e-05	0.000471563
BORCS7	60.6549	-1.12727	0.172	-6.55389	5.60589e-11	1.14651e-09
C2orf68	16.7833	-1.1274	0.305884	-3.68571	0.000228067	0.00129215
SEMA3C	224.152	-1.12809	0.134612	-8.38031	5.27881e-17	2.0963e-15
ORMDL2	81.238	-1.13135	0.168571	-6.71141	1.92753e-11	4.18687e-10
BMPR2	59.9806	-1.13198	0.185159	-6.11355	9.7437e-10	1.70693e-08
LACC1	42.8491	-1.13234	0.19869	-5.699	1.20513e-08	1.77493e-07
UPRT	14.8021	-1.1324	0.296812	-3.8152	0.000136074	0.000825591
CAV2	80.2621	-1.13439	0.143739	-7.89199	2.97397e-15	1.00525e-13
EML3	7.64215	-1.13682	0.424533	-2.67782	0.00741039	0.0257405
MIDN	7.39018	-1.13757	0.427066	-2.66368	0.00772915	0.0267259
PHPT1	1122.04	-1.13824	0.124996	-9.1062	8.53185e-20	4.38307e-18
CIPC	12.7146	-1.13971	0.338298	-3.36897	0.000754503	0.00365015
MEIS1	24.3274	-1.14091	0.265807	-4.29225	1.76869e-05	0.000133706
YWHAZ	213.913	-1.14124	0.100048	-11.4069	3.86333e-30	4.50583e-28
ARSB	20.0368	-1.14129	0.278827	-4.09318	4.25489e-05	0.000292532
MPRIP	41.8958	-1.14212	0.193149	-5.91316	3.35613e-09	5.45836e-08
PRR16	22.7029	-1.14228	0.270194	-4.22764	2.36155e-05	0.000173906
PSPH	14.8042	-1.1427	0.310171	-3.68409	0.000229517	0.00129979
BNIP3L	848.14	-1.14284	0.0748046	-15.2776	1.07816e-52	3.03431e-50
WAC-AS1	16.4382	-1.14422	0.336664	-3.3987	0.000677069	0.00333349
FZD2	12.2363	-1.14436	0.337587	-3.38982	0.000699379	0.00341204
SNX21	9.64093	-1.14477	0.376027	-3.04439	0.00233151	0.0095791
THEM4	11	-1.14581	0.35025	-3.2714	0.00107015	0.00494792
TLN1	76.9255	-1.1471	0.188014	-6.10112	1.05329e-09	1.83032e-08
LAMTOR1	64.45	-1.14843	0.161427	-7.11424	1.1253e-12	2.87339e-11
ANKH	34.5429	-1.14851	0.22181	-5.1779	2.24392e-07	2.58681e-06
CYR61	197.847	-1.14885	0.213747	-5.37483	7.66542e-08	9.70055e-07
EPM2AIP1	23.7994	-1.14933	0.290882	-3.95119	7.77633e-05	0.000504877
COL4A2	159.247	-1.14996	0.12928	-8.89514	5.8345e-19	2.73672e-17
CAPG	6.69925	-1.15024	0.457638	-2.51343	0.0119563	0.0385042
C7orf73	349.025	-1.15028	0.107309	-10.7193	8.25956e-27	7.74843e-25
ZNF701	8.11442	-1.1507	0.406606	-2.83002	0.00465448	0.017231
LINC00998	109.646	-1.15173	0.189939	-6.06369	1.33032e-09	2.2811e-08
CXXC5	30.6839	-1.15194	0.25171	-4.57647	4.72888e-06	4.05159e-05
MESDC2	185.536	-1.15463	0.120817	-9.55681	1.21445e-21	7.41617e-20
SUMF2	19.7359	-1.15501	0.278591	-4.14591	3.38462e-05	0.000238656
PIK3R2	9.19018	-1.15535	0.402091	-2.87335	0.00406148	0.0153384
SH3BGRL	326.948	-1.15537	0.136158	-8.48554	2.14719e-17	8.76894e-16
SH3BGRL3	985.856	-1.15598	0.115675	-9.99338	1.62932e-23	1.14017e-21
TMPO	37.9157	-1.15696	0.246596	-4.69173	2.70907e-06	2.48911e-05
ZNF462	6.7699	-1.15744	0.466283	-2.48227	0.0130547	0.0414566
ZNFX1	55.0106	-1.15917	0.169411	-6.84236	7.78971e-12	1.75996e-10
PHACTR2	102.918	-1.16289	0.159726	-7.28049	3.32621e-13	9.18147e-12
MFAP5	1360.86	-1.16305	0.254292	-4.57366	4.79281e-06	4.10098e-05
TMEM64	13.9715	-1.16332	0.316302	-3.67789	0.000235167	0.00132772
MDFIC	31.8279	-1.16341	0.222341	-5.23254	1.67193e-07	1.96771e-06
TCEAL1	40.4521	-1.16418	0.196517	-5.92405	3.14111e-09	5.12797e-08
B4GALT1	225.122	-1.16443	0.140706	-8.27559	1.27822e-16	4.84689e-15
ITGBL1	282.113	-1.16696	0.165981	-7.03065	2.0557e-12	5.06915e-11
H3F3AP4	28.8073	-1.16768	0.23767	-4.913	8.96915e-07	9.17903e-06
C6orf89	54.2545	-1.168	0.183164	-6.37681	1.80819e-10	3.4074e-09
WRB	151.263	-1.16846	0.127408	-9.17098	4.68724e-20	2.49716e-18
SFTA1P	8.72911	-1.17105	0.397628	-2.9451	0.00322855	0.0126427
S100A16	228.116	-1.17263	0.109459	-10.713	8.84105e-27	8.23426e-25
ANXA2P1	11.1179	-1.17265	0.356723	-3.28727	0.00101163	0.00471878
CHIC2	39.3628	-1.17331	0.197914	-5.92838	3.05932e-09	5.00075e-08
PBX1	26.63	-1.17332	0.242891	-4.83064	1.36093e-06	1.34186e-05
CALCOCO1	15.8439	-1.17424	0.297842	-3.94249	8.06405e-05	0.000521204
EIF4EBP2	68.7301	-1.17711	0.170729	-6.89464	5.40023e-12	1.26422e-10
TTPAL	12.105	-1.17758	0.341557	-3.44769	0.000565405	0.00285037
HNRNPR	203.737	-1.1778	0.12036	-9.78559	1.29837e-22	8.61985e-21
GALNT2	41.1697	-1.18078	0.187179	-6.30828	2.82149e-10	5.17379e-09
IRGQ	12.8988	-1.18115	0.376755	-3.13505	0.00171822	0.00739744
ENO1	2274.38	-1.18248	0.0945821	-12.5021	7.26681e-36	1.03495e-33
GPC4	7.0683	-1.1845	0.461286	-2.56783	0.0102337	0.0338145
RBM12B	8.58333	-1.18582	0.401339	-2.95466	0.00313013	0.0123094
TRPM3	11.2263	-1.18645	0.387785	-3.05955	0.00221668	0.0091684
PDE7A	7.63508	-1.18721	0.426486	-2.78371	0.00537416	0.0195103
MRC2	76.2387	-1.188	0.148661	-7.99133	1.33485e-15	4.72159e-14
AP5S1	11.1891	-1.18814	0.354352	-3.35298	0.000799455	0.00384749
WFDC3	8.15823	-1.18977	0.4214	-2.82337	0.00475222	0.0175627
CTPS1	20.89	-1.19009	0.276272	-4.30769	1.6497e-05	0.000125777
MAGI1	29.0797	-1.19285	0.238436	-5.00281	5.64994e-07	6.02506e-06
CCDC146	22.2083	-1.19323	0.285502	-4.17941	2.92264e-05	0.000209737
RPL23AP32	7.46233	-1.19333	0.43676	-2.73223	0.00629079	0.0223677
LYRM2	93.0414	-1.19539	0.140479	-8.50942	1.74805e-17	7.27661e-16
SRSF6	75.4643	-1.19801	0.167579	-7.14896	8.74379e-13	2.26394e-11
LOC339803	21.2717	-1.2001	0.262532	-4.57125	4.84824e-06	4.13474e-05
DYNLT3	276.078	-1.20074	0.100096	-11.9958	3.73726e-33	4.83826e-31
ADAMTS2	34.1634	-1.20261	0.209792	-5.73241	9.90131e-09	1.48876e-07
COL6A3	683.965	-1.20454	0.132441	-9.0949	9.46768e-20	4.82553e-18
ZNF362	14.2586	-1.20508	0.321443	-3.74896	0.000177567	0.00104058
ANXA2	4032.6	-1.208	0.121929	-9.90743	3.86443e-23	2.60567e-21
RCBTB2	9.79663	-1.2094	0.383115	-3.15674	0.00159541	0.00696131
SLC7A4	14.4265	-1.21128	0.327509	-3.69845	0.000216917	0.00124147
SPAG4	22.7963	-1.21228	0.292361	-4.14651	3.37578e-05	0.000238163
MASP1	36.1705	-1.21238	0.227643	-5.32579	1.00516e-07	1.23931e-06
SRF	9.03552	-1.21283	0.419226	-2.89303	0.00381545	0.0145365
UBE2E2	130.737	-1.21401	0.126077	-9.62912	6.02458e-22	3.73178e-20
TCTA	11.5456	-1.21429	0.344185	-3.52802	0.000418673	0.00221502
MYH9	267.734	-1.2151	0.11802	-10.2957	7.36559e-25	6.07357e-23
P4HA1	351.353	-1.2152	0.114018	-10.658	1.60076e-26	1.42921e-24
CSRP1	507.432	-1.21642	0.0847957	-14.3453	1.14004e-46	2.45982e-44
TMSB4X	7077.63	-1.21689	0.1683	-7.23052	4.8116e-13	1.28435e-11
RBMS2	31.2314	-1.21722	0.233087	-5.22218	1.76826e-07	2.06979e-06
COX1	29601.6	-1.2179	0.10354	-11.7625	6.08885e-32	7.57945e-30
ALDH1B1	11.6123	-1.21839	0.373355	-3.26336	0.00110098	0.00506693
TNFRSF10D	103.517	-1.21874	0.158567	-7.68597	1.51842e-14	4.73674e-13
SETMAR	7.37681	-1.21916	0.439515	-2.77387	0.00553937	0.0200595
SPCS3	112.024	-1.21989	0.157649	-7.73799	1.01004e-14	3.1815e-13
ITGA11	346.29	-1.22145	0.123415	-9.89707	4.28664e-23	2.87538e-21
C8orf48	11.2866	-1.227	0.372663	-3.29253	0.000992909	0.00464218
GAPDH	4603.25	-1.22783	0.149572	-8.20896	2.23103e-16	8.27592e-15
SRPX2	41.8317	-1.22837	0.20151	-6.09579	1.08899e-09	1.8873e-08
ABCA1	227.158	-1.2296	0.181906	-6.75951	1.38462e-11	3.03305e-10
DUBR	14.0512	-1.23241	0.353149	-3.48977	0.000483445	0.00250347
WDR77	6.55967	-1.2325	0.473845	-2.60106	0.00929364	0.0312339
UACA	367.38	-1.23487	0.131766	-9.37169	7.13828e-21	4.12555e-19
NME4	33.4298	-1.23646	0.242011	-5.10912	3.23666e-07	3.60291e-06
GGCX	46.7512	-1.23732	0.185962	-6.65365	2.85916e-11	6.04815e-10
ARPC1A	243.54	-1.23783	0.11743	-10.541	5.59025e-26	4.92322e-24
ACOX3	10.6739	-1.23816	0.380759	-3.25182	0.00114667	0.00524921
PLAU	10.8425	-1.23878	0.393306	-3.14965	0.00163469	0.00709204
TGFB3	9.15903	-1.24356	0.415531	-2.99271	0.00276515	0.0110623
SMPDL3A	6.68382	-1.24793	0.478688	-2.60697	0.00913462	0.03078
COL8A1	76.6832	-1.2488	0.158299	-7.88888	3.04921e-15	1.028e-13
TMEM9B	42.7426	-1.2499	0.194797	-6.41643	1.39503e-10	2.6875e-09
RMDN2	11.0946	-1.25126	0.368988	-3.39106	0.000696241	0.00340519
SEPHS1	17.7348	-1.25355	0.288253	-4.3488	1.36884e-05	0.000106305
SLC29A1	49.7126	-1.25356	0.197204	-6.35667	2.06171e-10	3.84595e-09
ARHGEF37	8.27033	-1.25506	0.435906	-2.8792	0.00398682	0.0150916
LOC105370777	11.1161	-1.25571	0.376602	-3.33432	0.000855077	0.0040818
AHNAK	340.648	-1.25675	0.154844	-8.11621	4.80954e-16	1.76887e-14
CORO2B	13.8587	-1.25789	0.319051	-3.94259	8.06072e-05	0.000521204
JKAMP	8.64616	-1.25836	0.405125	-3.10611	0.00189566	0.00804367
DGCR8	7.71647	-1.25855	0.457229	-2.75256	0.00591307	0.0211993
HNRNPA2B1	393.215	-1.25867	0.100666	-12.5034	7.14825e-36	1.03495e-33
NORAD	124.34	-1.25936	0.189443	-6.64769	2.97729e-11	6.27753e-10
NIPSNAP3A	95.1747	-1.25996	0.139815	-9.01162	2.03033e-19	9.99417e-18
ZNF641	12.2689	-1.26275	0.346499	-3.64431	0.000268109	0.00149223
MOSPD3	5.33931	-1.26336	0.525086	-2.40601	0.0161276	0.0492777
RAMP1	13.0455	-1.26366	0.371871	-3.39813	0.000678492	0.00333349
TMEM98	134.2	-1.26472	0.150827	-8.38524	5.0622e-17	2.01647e-15
NAGA	13.4428	-1.26612	0.33452	-3.78488	0.000153783	0.000917879
UROS	18.5261	-1.26642	0.284985	-4.44382	8.8375e-06	7.13726e-05
TUBB2A	17.4428	-1.26649	0.296118	-4.27697	1.89458e-05	0.00014194
MRPL28	14.6265	-1.26731	0.334078	-3.79345	0.000148571	0.000892943
SERTAD4-AS1	11.6083	-1.26994	0.347958	-3.6497	0.000262544	0.00146378
PROCR	44.1204	-1.27083	0.218897	-5.80563	6.41244e-09	9.95389e-08
FST	159.468	-1.2715	0.142609	-8.91595	4.83641e-19	2.28512e-17
LOXL1	31.4552	-1.27268	0.231686	-5.49313	3.94871e-08	5.31946e-07
HILPDA	80.7187	-1.27308	0.211628	-6.01565	1.79171e-09	3.02813e-08
DTD2	17.2135	-1.27499	0.295557	-4.31384	1.60442e-05	0.000122541
CCDC80	3427.58	-1.27616	0.159791	-7.98647	1.38859e-15	4.89828e-14
SRSF2	36.4308	-1.27789	0.233067	-5.48293	4.18337e-08	5.58906e-07
ZNF512	15.6511	-1.27989	0.32752	-3.90782	9.31345e-05	0.000591909
ENTPD1	17.5162	-1.28084	0.29885	-4.28591	1.81996e-05	0.00013691
CHD3	12.6919	-1.28256	0.367163	-3.49317	0.000477331	0.00247577
F11R	68.5056	-1.28321	0.173647	-7.38977	1.47084e-13	4.20343e-12
TLE3	10.772	-1.28428	0.363788	-3.53029	0.000415097	0.00220239
C1orf198	187.897	-1.28477	0.147152	-8.73091	2.52627e-18	1.13166e-16
TEX9	9.15383	-1.28515	0.395115	-3.2526	0.00114353	0.00523672
AK4	55.6473	-1.28588	0.21208	-6.06319	1.33448e-09	2.28522e-08
CNPY4	47.6669	-1.28669	0.235279	-5.46881	4.53068e-08	6.00965e-07
ALPK2	28.8169	-1.29046	0.237586	-5.43155	5.58668e-08	7.2835e-07
COL5A2	488.815	-1.29278	0.0975823	-13.2481	4.62998e-40	8.32497e-38
ARRDC4	10.9477	-1.29357	0.369381	-3.50199	0.000461793	0.00241041
DOK4	6.83444	-1.29381	0.488794	-2.64695	0.00812225	0.0278355
ANXA2P3	242.756	-1.29423	0.138186	-9.36584	7.5448e-21	4.34111e-19
LDLRAD4	8.59155	-1.29569	0.457587	-2.83156	0.00463218	0.0171583
MFSD11	22.5535	-1.29912	0.254356	-5.10748	3.26488e-07	3.62808e-06
RUNX1T1	24.9803	-1.30145	0.274619	-4.73912	2.14646e-06	2.02833e-05
ANP32E	114.718	-1.30266	0.179224	-7.26835	3.63893e-13	9.95975e-12
IFITM2	506.139	-1.3031	0.195261	-6.67366	2.49504e-11	5.31262e-10
ZBTB8A	27.6088	-1.30421	0.252884	-5.15734	2.50479e-07	2.84948e-06
MARCKS	232.919	-1.30468	0.146487	-8.90643	5.27013e-19	2.48099e-17
B4GALT2	13.409	-1.31008	0.358707	-3.65222	0.000259982	0.00145074
THTPA	8.71968	-1.31099	0.405599	-3.23223	0.00122826	0.00555982
DYNLL1	1566.51	-1.31301	0.102544	-12.8044	1.54837e-37	2.38634e-35
FAM46C	15.0891	-1.31392	0.321527	-4.08652	4.37894e-05	0.000300423
JAM2	19.4891	-1.314	0.29667	-4.42917	9.45964e-06	7.57659e-05
IFITM3	2026.6	-1.31474	0.16851	-7.80214	6.08682e-15	1.9799e-13
CTNNB1	125.077	-1.31478	0.134458	-9.77841	1.39389e-22	9.16002e-21
LOC105373942	4.94649	-1.31542	0.535059	-2.45847	0.0139532	0.0437831
NRAS	64.8121	-1.31544	0.167401	-7.85804	3.90187e-15	1.3019e-13
RUVBL1	26.3986	-1.31571	0.23657	-5.56163	2.67267e-08	3.72849e-07
FUCA1	9.84318	-1.31635	0.380208	-3.46219	0.000535794	0.00272872
SUMF1	33.2825	-1.31719	0.233445	-5.64242	1.6768e-08	2.40397e-07
NPTN	170.373	-1.31763	0.113564	-11.6025	3.99985e-31	4.79464e-29
SDHC	81.0518	-1.31889	0.166442	-7.92404	2.29918e-15	7.83295e-14
FBXL2	13.8173	-1.31954	0.328496	-4.01689	5.89703e-05	0.000394501
ARHGEF17	13.2835	-1.32035	0.352838	-3.74209	0.000182493	0.00106326
TMEM2	13.4192	-1.32093	0.32778	-4.02993	5.57946e-05	0.00037484
PRRG1	37.6069	-1.32258	0.210829	-6.27326	3.5356e-10	6.43769e-09
CARD6	14.9663	-1.32386	0.318264	-4.15962	3.18778e-05	0.000226255
FBLN5	240.564	-1.32428	0.168685	-7.85061	4.14014e-15	1.37785e-13
ARPP21	8.22068	-1.32627	0.42559	-3.1163	0.00183135	0.00781065
ATP2B4	135.757	-1.32713	0.123366	-10.7576	5.45576e-27	5.23188e-25
TIMM8B	253.197	-1.32782	0.132481	-10.0227	1.21146e-23	8.73948e-22
MTRNR2L2	23.9394	-1.3303	0.261436	-5.08844	3.61021e-07	3.9743e-06
SKP2	8.50579	-1.33176	0.430112	-3.09632	0.00195941	0.00826595
NICN1	13.3916	-1.33406	0.351212	-3.79844	0.00014561	0.000876368
CDH2	214	-1.33437	0.132218	-10.0922	5.98071e-24	4.47551e-22
PCYOX1L	4.93489	-1.33528	0.545973	-2.44569	0.0144574	0.0450785
CHPF2	12.5156	-1.33732	0.350883	-3.8113	0.00013824	0.000837069
GNAT2	5.53696	-1.33739	0.517335	-2.58515	0.00973365	0.0324605
TRAM2	124.188	-1.33992	0.15668	-8.55191	1.21069e-17	5.1221e-16
NOX4	64.4699	-1.34035	0.189218	-7.08362	1.40438e-12	3.54408e-11
NOTCH3	7.37572	-1.34121	0.437345	-3.06672	0.00216424	0.0089802
GMFB	36.4445	-1.34317	0.228393	-5.88095	4.07928e-09	6.53594e-08
ZNF708	15.6183	-1.34443	0.327895	-4.10018	4.12832e-05	0.000284889
SFRP1	110.517	-1.34804	0.170336	-7.914	2.49245e-15	8.4691e-14
CHAC2	5.00107	-1.34871	0.542616	-2.48557	0.0129343	0.0411519
TEX2	49.1604	-1.34982	0.217333	-6.21082	5.27089e-10	9.4511e-09
MSRB3	144.328	-1.34996	0.131396	-10.274	9.22936e-25	7.56223e-23
RAP2A	42.9832	-1.3561	0.214289	-6.32838	2.47744e-10	4.56879e-09
UNC5B	58.811	-1.35631	0.177808	-7.62796	2.38492e-14	7.26474e-13
CCL2	245.26	-1.3639	0.294287	-4.63457	3.57673e-06	3.17153e-05
SYNJ2BP	68.8534	-1.36482	0.158942	-8.58694	8.93175e-18	3.81618e-16
MPDU1	5.31759	-1.36555	0.524637	-2.60285	0.00924533	0.0310803
FAM212B	9.71327	-1.36654	0.426432	-3.20459	0.00135255	0.0060442
TMEM14A	152.933	-1.36694	0.163791	-8.34561	7.08495e-17	2.76271e-15
RAB30-AS1	10.2625	-1.36706	0.382639	-3.57272	0.000353292	0.00190731
PLA2G5	5.14858	-1.36752	0.562798	-2.42986	0.0151045	0.0466606
ITGA3	6.91098	-1.37055	0.45345	-3.02249	0.00250708	0.0101937
IGFBP2	5.31667	-1.37236	0.557096	-2.46342	0.0137617	0.0433372
LOC730098	6.68184	-1.3733	0.492827	-2.78658	0.0053268	0.0193647
PIH1D2	5.30084	-1.37432	0.566355	-2.42661	0.0152405	0.0469769
PLPP1	5.82316	-1.37443	0.514816	-2.66975	0.00759068	0.0262962
SORT1	29.8615	-1.3755	0.235516	-5.84039	5.20792e-09	8.20216e-08
PIANP	4.81397	-1.37706	0.539406	-2.55292	0.0106825	0.0350738
FURIN	7.5452	-1.37791	0.447135	-3.08163	0.00205871	0.008603
ZNF112	4.86213	-1.37819	0.561251	-2.45556	0.0140665	0.0440865
TM4SF20	8.33393	-1.37823	0.422823	-3.2596	0.00111571	0.00512744
EHD1	9.6704	-1.37866	0.403604	-3.41588	0.000635758	0.00315346
ACTN4	54.6806	-1.3804	0.189441	-7.28673	3.17561e-13	8.7845e-12
ALDOC	21.3083	-1.38056	0.281468	-4.90484	9.35053e-07	9.54668e-06
LOC149684	6.01569	-1.38196	0.506425	-2.72886	0.00635528	0.0225386
S100A2	9.41106	-1.38443	0.437695	-3.163	0.00156152	0.00682953
OXCT1	94.7127	-1.38466	0.151753	-9.12445	7.21016e-20	3.76382e-18
AXL	71.8515	-1.3851	0.178658	-7.75283	8.9865e-15	2.85145e-13
PDLIM5	94.8445	-1.38863	0.148858	-9.32853	1.07351e-20	6.04245e-19
KANK2	47.2384	-1.38959	0.202597	-6.85888	6.94034e-12	1.59026e-10
SHROOM3	12.1512	-1.39132	0.359184	-3.87357	0.000107255	0.000671082
ANXA2P2	35.0578	-1.39585	0.214143	-6.51828	7.11177e-11	1.43858e-09
CTGF	1032.12	-1.39606	0.134081	-10.4121	2.183e-25	1.85928e-23
ZNF471	6.06877	-1.39622	0.535369	-2.60796	0.00910844	0.0307078
NDN	17.9998	-1.39661	0.315345	-4.42882	9.4748e-06	7.58101e-05
SPARCL1	5.2001	-1.39732	0.53536	-2.61006	0.00905256	0.0305293
RNASE1	16.7048	-1.39798	0.350842	-3.98464	6.7582e-05	0.000444798
NYNRIN	4.80765	-1.39842	0.577654	-2.42086	0.0154838	0.0476137
AFMID	24.835	-1.40367	0.258464	-5.4308	5.61025e-08	7.30688e-07
IL16	8.80498	-1.4043	0.417881	-3.36052	0.000777948	0.00375655
RARRES2	270.648	-1.40433	0.204656	-6.86189	6.79555e-12	1.56262e-10
LOC102724660	6.81424	-1.40603	0.517191	-2.71859	0.00655617	0.0231396
PKIB	29.177	-1.40646	0.249463	-5.63796	1.72072e-08	2.45335e-07
LOC105379057	16.6735	-1.41052	0.329593	-4.27958	1.8725e-05	0.000140448
ITGB8	17.0179	-1.41211	0.342956	-4.11745	3.83089e-05	0.000266782
SEPW1	695.466	-1.41359	0.140066	-10.0923	5.97653e-24	4.47551e-22
FAT4	20.7792	-1.4148	0.280016	-5.05256	4.35923e-07	4.73445e-06
GNG11	178.019	-1.41848	0.128518	-11.0372	2.52727e-28	2.61744e-26
PPP1R14A	17.366	-1.4186	0.315988	-4.48942	7.14166e-06	5.87022e-05
AGO1	14.6357	-1.41957	0.322292	-4.4046	1.05979e-05	8.39661e-05
TMEM141	28.6977	-1.4215	0.246924	-5.75684	8.57031e-09	1.30224e-07
COL4A1	418.733	-1.42822	0.108434	-13.1713	1.2829e-39	2.27512e-37
LTBP3	16.0466	-1.4288	0.329514	-4.33608	1.45048e-05	0.000112107
RECK	39.5763	-1.43274	0.202747	-7.06663	1.58743e-12	3.96014e-11
SYT12	6.30376	-1.43286	0.495171	-2.89367	0.00380769	0.0145154
LOC105377023	8.76957	-1.43315	0.4418	-3.24389	0.00117907	0.0053653
TCAF1	30.6262	-1.43337	0.245068	-5.84886	4.94956e-09	7.82381e-08
LINC01089	4.20321	-1.43637	0.597364	-2.40451	0.0161943	0.0494344
TCF4	78.6371	-1.4388	0.163762	-8.78592	1.55088e-18	7.0696e-17
ARPC1B	26.8378	-1.44023	0.249248	-5.7783	7.54576e-09	1.15743e-07
TPM2	373.888	-1.44156	0.116805	-12.3415	5.41043e-35	7.45142e-33
SAMD9L	21.7481	-1.44193	0.27268	-5.288	1.2366e-07	1.49199e-06
MGAT4B	9.05243	-1.44297	0.408093	-3.53588	0.000406417	0.00216254
KRAS	17.1686	-1.44477	0.302883	-4.77007	1.84159e-06	1.76197e-05
RFX5	4.92242	-1.44547	0.556337	-2.59818	0.00937183	0.0314321
EXOG	13.3068	-1.44641	0.337444	-4.28638	1.81609e-05	0.000136852
GTF3C6	39.5351	-1.44673	0.217236	-6.6597	2.74378e-11	5.82311e-10
PROS1	12.8495	-1.44748	0.355652	-4.06993	4.7028e-05	0.000320603
NF2	18.0929	-1.44891	0.309132	-4.68703	2.77198e-06	2.5415e-05
DAB2IP	18.2771	-1.45075	0.30862	-4.70075	2.59207e-06	2.39863e-05
FZD4	19.5461	-1.45117	0.277085	-5.23728	1.62961e-07	1.92314e-06
PLOD2	253.246	-1.45346	0.13061	-11.1282	9.14485e-29	9.62514e-27
ACVR2A	28.3143	-1.45543	0.275695	-5.27913	1.29797e-07	1.55877e-06
SNORD137	12.8703	-1.45644	0.362228	-4.02078	5.80056e-05	0.000388887
TMEM17	11.7763	-1.45839	0.404163	-3.60841	0.000308078	0.00169142
PALMD	9.98149	-1.45946	0.396509	-3.68078	0.00023252	0.00131392
LANCL2	20.2179	-1.46149	0.301631	-4.84528	1.2643e-06	1.25809e-05
OAZ2	29.5447	-1.46196	0.249843	-5.85153	4.87082e-09	7.72765e-08
VCAN	840.33	-1.46327	0.150154	-9.74513	1.9353e-22	1.25901e-20
LOC107986163	14.2922	-1.46394	0.342019	-4.2803	1.86644e-05	0.000140075
NINJ2	8.49222	-1.46879	0.430876	-3.40885	0.000652363	0.0032247
ZNF629	6.1917	-1.47001	0.49359	-2.9782	0.00289944	0.0115086
EGFLAM	5.93281	-1.47051	0.522986	-2.81175	0.00492722	0.0181473
SORBS2	65.8721	-1.47058	0.178889	-8.22061	2.02469e-16	7.53209e-15
LHFP	58.3069	-1.47086	0.175095	-8.40035	4.45158e-17	1.77871e-15
LXN	28.6703	-1.47182	0.255624	-5.75775	8.52432e-09	1.29694e-07
PHLDB1	32.3465	-1.47228	0.239636	-6.1438	8.05722e-10	1.42693e-08
PKP2	8.33813	-1.47404	0.428432	-3.44055	0.000580524	0.00291749
IL33	8.7997	-1.47406	0.419187	-3.51647	0.000437332	0.00230338
DBR1	6.76674	-1.47411	0.475265	-3.10166	0.00192442	0.00814167
SLC16A2	15.1966	-1.47478	0.331337	-4.45101	8.54687e-06	6.93716e-05
FAM20C	12.247	-1.47573	0.364311	-4.05074	5.10549e-05	0.00034587
SLC36A1	9.60531	-1.47595	0.398106	-3.70742	0.000209382	0.00120207
WDCP	5.2021	-1.47862	0.548754	-2.69451	0.00704927	0.024605
TMEM200A	18.283	-1.481	0.314946	-4.70237	2.57156e-06	2.38136e-05
LOC105369205	33.3194	-1.48284	0.232489	-6.37808	1.79318e-10	3.38899e-09
TNS3	50.2925	-1.48318	0.196522	-7.54715	4.44885e-14	1.31196e-12
ABCA6	26.0094	-1.48444	0.261986	-5.66608	1.46103e-08	2.11729e-07
LOC105377223	4.58343	-1.48536	0.590459	-2.5156	0.0118831	0.0382969
FBLIM1	46.1138	-1.48651	0.2434	-6.10727	1.0135e-09	1.7683e-08
CACNA2D1	21.7516	-1.48656	0.279958	-5.30994	1.09661e-07	1.33553e-06
CMAHP	17.0949	-1.48658	0.318435	-4.66838	3.03589e-06	2.75341e-05
LINC00094	12.3693	-1.49048	0.362146	-4.11569	3.86018e-05	0.000268677
SYNPO	248.501	-1.49252	0.156288	-9.54982	1.29926e-21	7.89679e-20
TPI1	1359.73	-1.49353	0.104805	-14.2506	4.4462e-46	9.28396e-44
NTM	68.3053	-1.49456	0.185695	-8.04846	8.38397e-16	3.03181e-14
SETBP1	12.3257	-1.49582	0.379655	-3.93995	8.1497e-05	0.00052569
MTERF1	15.1126	-1.49583	0.322783	-4.63417	3.58369e-06	3.17335e-05
AMOTL2	60.6876	-1.49845	0.209218	-7.16214	7.9428e-13	2.08153e-11
PDLIM7	15.1037	-1.50296	0.337033	-4.45938	8.21972e-06	6.6842e-05
FKBP14	104.719	-1.50543	0.146629	-10.267	9.9281e-25	8.03307e-23
PKM	338.894	-1.50756	0.103851	-14.5166	9.51122e-48	2.16021e-45
FUT11	79.1397	-1.50784	0.162281	-9.29157	1.52029e-20	8.41098e-19
ELN	27.337	-1.51104	0.311894	-4.84471	1.26799e-06	1.25981e-05
NFATC4	4.31416	-1.51209	0.595264	-2.54021	0.0110786	0.0361542
MXD4	18.3725	-1.51277	0.301515	-5.01724	5.24182e-07	5.62225e-06
LMO7	158.301	-1.51504	0.129127	-11.7329	8.64264e-32	1.0656e-29
C5orf63	7.08028	-1.51543	0.49306	-3.07353	0.00211544	0.00880877
DPP3	11.0455	-1.51619	0.377343	-4.01806	5.86791e-05	0.000392995
PGAM1	35.8523	-1.5205	0.247838	-6.13506	8.51252e-10	1.50551e-08
PBLD	4.93741	-1.52105	0.574611	-2.64709	0.00811871	0.0278349
GALNT10	45.2601	-1.52258	0.210245	-7.24194	4.42321e-13	1.19298e-11
PCOLCE2	7.74363	-1.52673	0.444903	-3.4316	0.000600036	0.00300505
TRAPPC1	30.1082	-1.52694	0.23407	-6.52344	6.87131e-11	1.39211e-09
COL5A1	348.322	-1.52946	0.127764	-11.971	5.0402e-33	6.46044e-31
FRMD4B	6.77449	-1.53049	0.483011	-3.16865	0.0015315	0.00672095
CSTF2T	25.7782	-1.53135	0.255464	-5.99439	2.04254e-09	3.41637e-08
SCUBE3	12.0598	-1.53152	0.375202	-4.08186	4.46764e-05	0.00030595
WISP2	6.12609	-1.53187	0.539988	-2.83687	0.00455586	0.0169337
AK1	59.3066	-1.53252	0.19757	-7.75688	8.70473e-15	2.76883e-13
TPM1	692.008	-1.537	0.12294	-12.5021	7.27488e-36	1.03495e-33
PPIL1	65.5008	-1.54141	0.167807	-9.18561	4.092e-20	2.18905e-18
2021-09-11	657.432	-1.545	0.104613	-14.7688	2.32925e-49	5.68953e-47
ARNT2	17.3357	-1.54882	0.306883	-5.04695	4.48927e-07	4.85937e-06
LINC01013	34.0004	-1.54899	0.239431	-6.46945	9.83609e-11	1.94113e-09
TEK	6.14287	-1.54909	0.513032	-3.01947	0.00253214	0.010273
PKNOX2	8.17999	-1.54979	0.441965	-3.50658	0.000453899	0.00237806
C9orf3	110.708	-1.55312	0.144046	-10.7821	4.18039e-27	4.06912e-25
ISLR	100.672	-1.55414	0.161932	-9.59745	8.19476e-22	5.02793e-20
SESN3	129.876	-1.55471	0.176657	-8.80072	1.35935e-18	6.2405e-17
CNN2	115.753	-1.55678	0.152497	-10.2086	1.81486e-24	1.41537e-22
VAMP1	3.94669	-1.55699	0.643252	-2.4205	0.0154994	0.0476502
SCD5	10.5999	-1.56558	0.393394	-3.97967	6.90113e-05	0.000453283
VMA21	25.9862	-1.56598	0.28244	-5.54448	2.94836e-08	4.08666e-07
DNAJC30	4.01038	-1.56626	0.647663	-2.41832	0.0155924	0.0478905
KIAA1324L	11.7525	-1.56685	0.383512	-4.08554	4.39753e-05	0.000301538
HACD2	47.1058	-1.56907	0.207591	-7.55848	4.07803e-14	1.2081e-12
LUM	992.786	-1.56922	0.174405	-8.99754	2.30826e-19	1.13192e-17
LOC105374029	6.44658	-1.5749	0.522046	-3.01678	0.00255474	0.0103511
RFC3	4.63558	-1.57528	0.610325	-2.58105	0.00984995	0.0327724
SERPINE2	1909.87	-1.58032	0.167902	-9.41215	4.86087e-21	2.87346e-19
KIAA0040	6.06805	-1.58355	0.560131	-2.82711	0.00469704	0.0173687
GATS	5.11651	-1.58447	0.55937	-2.8326	0.00461708	0.017117
THY1	21.7137	-1.58476	0.336434	-4.71047	2.47149e-06	2.29526e-05
SLC25A23	4.01598	-1.58477	0.633755	-2.5006	0.0123982	0.0397098
TUBA1B	918.722	-1.58588	0.0942437	-16.8274	1.53649e-63	6.63047e-61
TGM2	5.78297	-1.59639	0.543944	-2.93484	0.00333717	0.0129817
LOC105369340	30.008	-1.60745	0.281974	-5.70068	1.19328e-08	1.75947e-07
PLPP3	57.5814	-1.60927	0.193056	-8.33578	7.69891e-17	2.9931e-15
CCDC3	4.25804	-1.60988	0.632118	-2.5468	0.0108716	0.0355862
IGFBP5	27.2321	-1.6116	0.269405	-5.98206	2.20329e-09	3.66159e-08
TSPAN8	4.64818	-1.6118	0.588308	-2.73972	0.00614907	0.021936
RNF152	9.69705	-1.61281	0.46861	-3.44169	0.000578091	0.00290752
PI16	7.78322	-1.61573	0.484618	-3.33403	0.000855976	0.00408307
CLDN11	9.17155	-1.61971	0.433871	-3.73317	0.000189084	0.00109623
GBP1	22.9848	-1.62104	0.317797	-5.10088	3.38085e-07	3.7409e-06
G6PD	5.82697	-1.62386	0.532417	-3.04997	0.00228866	0.00941989
CTIF	24.7333	-1.62476	0.27238	-5.96503	2.44585e-09	4.0491e-08
NME5	7.74038	-1.62573	0.487821	-3.33265	0.000860239	0.0041019
MSRB1	27.1637	-1.63189	0.255339	-6.39106	1.64735e-10	3.13626e-09
RASL11B	4.69852	-1.63219	0.603953	-2.70251	0.0068818	0.024131
VCL	161.729	-1.6358	0.119953	-13.637	2.4129e-42	4.73295e-40
CHRNB1	11.5501	-1.63895	0.384979	-4.25724	2.06969e-05	0.000153813
MECR	7.157	-1.64667	0.481036	-3.42317	0.000618949	0.00308071
DAPK1	22.3492	-1.6473	0.280696	-5.86864	4.39388e-09	6.97953e-08
PRR34-AS1	12.104	-1.64753	0.384406	-4.2859	1.82004e-05	0.00013691
OSR2	5.90591	-1.64822	0.528731	-3.11731	0.00182508	0.0077953
PSAT1	563.399	-1.64835	0.121831	-13.5298	1.0435e-41	1.98664e-39
TXNIP	133.467	-1.64972	0.309338	-5.33308	9.65604e-08	1.19853e-06
UBE2T	10.3627	-1.65458	0.449324	-3.68237	0.000231077	0.00130691
EHD2	94.9195	-1.65806	0.177434	-9.34463	9.22152e-21	5.25911e-19
COL11A1	5.52956	-1.66134	0.590274	-2.81452	0.00488503	0.0180124
B9D1	33.2701	-1.66416	0.239003	-6.96292	3.33285e-12	8.00502e-11
TSPAN31	10.3968	-1.66433	0.412753	-4.03226	5.52433e-05	0.000371715
SGK1	173.501	-1.6654	0.155356	-10.7199	8.21098e-27	7.74843e-25
PLEC	28.7814	-1.66585	0.259573	-6.41764	1.38405e-10	2.67033e-09
FHOD1	3.59835	-1.66601	0.683075	-2.43899	0.0147285	0.0457078
LOC105370185	9.41337	-1.66719	0.431531	-3.86344	0.000111803	0.000695532
PLS3	370.505	-1.66952	0.112438	-14.8484	7.12971e-50	1.77502e-47
PPP1CA	13.8216	-1.66955	0.355501	-4.69634	2.64866e-06	2.44227e-05
ADAMTS7	3.69912	-1.67029	0.674567	-2.47609	0.0132831	0.0420551
PLXNA1	13.8469	-1.6706	0.358225	-4.66354	3.1081e-06	2.804e-05
ARID3A	12.6934	-1.6737	0.371417	-4.50626	6.59796e-06	5.46146e-05
HELLS	4.21807	-1.67377	0.646792	-2.5878	0.00965921	0.0322206
COL8A2	34.916	-1.67677	0.261487	-6.41245	1.43196e-10	2.75455e-09
STK38	32.0577	-1.67703	0.237826	-7.05148	1.77025e-12	4.38197e-11
COLEC12	4.335	-1.68533	0.624117	-2.70035	0.00692667	0.0242555
SLC35B4	14.0911	-1.68776	0.358343	-4.70989	2.47849e-06	2.30011e-05
MFAP2	15.5258	-1.68782	0.362515	-4.65586	3.22625e-06	2.89647e-05
ARHGAP28	5.01347	-1.69256	0.589919	-2.86913	0.00411601	0.0155217
CHML	9.06426	-1.69425	0.452805	-3.74167	0.000182798	0.00106456
ITLN2	35.8052	-1.69583	0.290307	-5.84152	5.17273e-09	8.15665e-08
NDUFA4L2	58.2154	-1.69616	0.220975	-7.67578	1.64418e-14	5.10444e-13
SUSD5	3.70597	-1.69826	0.678415	-2.50327	0.0123052	0.0394606
HAPLN1	215.694	-1.69949	0.261972	-6.48729	8.73965e-11	1.74067e-09
SLC38A10	19.1692	-1.69965	0.314023	-5.41251	6.21479e-08	7.99768e-07
SMAD6	8.60923	-1.70138	0.460206	-3.697	0.00021816	0.00124419
TMSB4Y	5.32334	-1.70599	0.597405	-2.85568	0.00429452	0.0160871
ZNF69	5.59275	-1.70864	0.557571	-3.06444	0.00218075	0.00904003
CEMIP	390.407	-1.71393	0.152926	-11.2076	3.7405e-29	4.06928e-27
LOC105376991	5.39918	-1.71448	0.574776	-2.98287	0.00285558	0.0113679
TIGD6	3.89927	-1.71878	0.667053	-2.57668	0.00997543	0.0331218
AJUBA	14.7115	-1.72671	0.349772	-4.93668	7.94638e-07	8.2102e-06
KANTR	3.80347	-1.7276	0.686748	-2.51562	0.0118822	0.0382969
ROR1	35.1994	-1.73031	0.252525	-6.85204	7.28024e-12	1.65351e-10
TIMP1	8106.5	-1.73307	0.242829	-7.13701	9.53838e-13	2.45495e-11
NRG1	69.5767	-1.7332	0.228894	-7.57206	3.67348e-14	1.09831e-12
S100A3	5.97352	-1.73343	0.567224	-3.05599	0.00224318	0.00925731
MARCKSL1	17.524	-1.73793	0.316488	-5.4913	3.98976e-08	5.3636e-07
PTGR2	9.37983	-1.7394	0.42961	-4.04879	5.14838e-05	0.000348411
IGFBP3	1947.67	-1.74187	0.112661	-15.4612	6.34128e-54	1.90917e-51
FZD8	47.2811	-1.74453	0.235556	-7.40601	1.30161e-13	3.74457e-12
CHST15	9.93854	-1.74459	0.431214	-4.04575	5.21558e-05	0.00035259
NDST1	9.34266	-1.74624	0.438111	-3.98583	6.72443e-05	0.000443477
H3F3A	7.67922	-1.74652	0.468256	-3.72983	0.000191606	0.00110787
CYTB	16618	-1.74825	0.0970046	-18.0223	1.30231e-72	7.66349e-70
MAPK12	13.929	-1.74983	0.373097	-4.69001	2.73192e-06	2.50833e-05
TSPYL4	11.5916	-1.75115	0.383951	-4.56087	5.09417e-06	4.32453e-05
CDC42EP3	97.4218	-1.75197	0.158934	-11.0232	2.95312e-28	3.03421e-26
LINC01279	550.494	-1.75364	0.175184	-10.0103	1.37404e-23	9.77383e-22
CRIP1	19.8833	-1.75632	0.490616	-3.57982	0.000343833	0.00186167
MYL6	5499.42	-1.75727	0.115269	-15.2449	1.78032e-52	4.90383e-50
LOC101929504	77.4745	-1.75845	0.205667	-8.55002	1.23063e-17	5.17263e-16
LRTOMT	17.5306	-1.75863	0.3229	-5.44636	5.14115e-08	6.73657e-07
LOC107986006	9.95182	-1.759	0.41699	-4.21833	2.46123e-05	0.000180119
HGD	6.53787	-1.76092	0.520978	-3.38004	0.000724765	0.00351811
RBM14	6.91225	-1.76177	0.50789	-3.4688	0.000522788	0.00267439
DEPTOR	107.301	-1.76411	0.210606	-8.37636	5.45915e-17	2.15063e-15
PC	3.16546	-1.76618	0.735387	-2.4017	0.0163191	0.0496983
BORCS8	6.35523	-1.76828	0.546806	-3.23384	0.00122138	0.00553446
PON2	15.5505	-1.77529	0.338969	-5.23733	1.62915e-07	1.92314e-06
LOC105379052	4.6549	-1.77662	0.636684	-2.79042	0.0052639	0.0191638
ZNF141	6.41518	-1.78048	0.521852	-3.41185	0.000645239	0.00319437
SEMA5A	66.409	-1.78328	0.190817	-9.34554	9.14218e-21	5.23693e-19
LOC105274304	3.24702	-1.78467	0.734365	-2.43022	0.0150896	0.0466342
CALD1	1848.51	-1.78492	0.101702	-17.5504	5.90886e-69	2.83319e-66
LMNA	60.752	-1.78529	0.18436	-9.68369	3.53722e-22	2.2558e-20
MAF	10.5804	-1.78561	0.423108	-4.22022	2.44069e-05	0.000179021
TMC3	4.67419	-1.7874	0.617885	-2.89277	0.00381859	0.0145441
GGT5	3.31822	-1.78956	0.722588	-2.4766	0.0132639	0.0420149
LOC107984270	3.87587	-1.7907	0.688473	-2.60098	0.00929585	0.0312339
NALCN	9.9787	-1.79112	0.420749	-4.25698	2.07207e-05	0.000153902
MYL9	95.4131	-1.79227	0.159893	-11.2092	3.67682e-29	4.03391e-27
F3	21.0034	-1.79505	0.305318	-5.87928	4.12058e-09	6.57768e-08
PODNL1	5.32302	-1.79722	0.57969	-3.10031	0.00193317	0.00817068
CAV1	666.273	-1.79804	0.101671	-17.6849	5.48223e-70	2.72973e-67
LOC101929723	5.22039	-1.80356	0.591118	-3.0511	0.00228006	0.00939155
TNS1	135.57	-1.80881	0.176151	-10.2685	9.76753e-25	7.95285e-23
FOXS1	3.88522	-1.80971	0.674761	-2.682	0.00731825	0.0254546
LOC105371242	3.96111	-1.81009	0.694393	-2.60672	0.00914139	0.0307868
C4orf3	893.586	-1.81027	0.107894	-16.7782	3.52468e-63	1.42595e-60
PGK1	1013.03	-1.81736	0.113347	-16.0336	7.44891e-58	2.60631e-55
ACTG1	4002.36	-1.81787	0.10209	-17.8066	6.28488e-71	3.25456e-68
LOC107984658	18.0067	-1.82144	0.38073	-4.78406	1.71788e-06	1.65228e-05
TMEM19	19.7798	-1.83181	0.316196	-5.79326	6.90326e-09	1.06774e-07
TLE4	61.462	-1.83353	0.215943	-8.49081	2.05204e-17	8.43358e-16
PLEKHG2	4.02614	-1.83604	0.667993	-2.74859	0.00598531	0.0214345
KRT7	45.3358	-1.83612	0.236526	-7.76287	8.30265e-15	2.64744e-13
LINC01521	3.35575	-1.83853	0.757285	-2.42779	0.0151911	0.0468582
DNAJC27-AS1	3.38826	-1.83878	0.724656	-2.53746	0.0111661	0.0363573
LINC01426	13.3811	-1.842	0.370431	-4.97259	6.60639e-07	6.93644e-06
SAMD9	32.3641	-1.84703	0.251499	-7.34405	2.0722e-13	5.8319e-12
PRSS23	385.556	-1.84956	0.141968	-13.028	8.4809e-39	1.44465e-36
NMB	3.44499	-1.85102	0.721793	-2.56448	0.0103331	0.0340907
SCRG1	23.4802	-1.85318	0.342655	-5.4083	6.36271e-08	8.16369e-07
FAAP24	4.91882	-1.85715	0.620944	-2.99084	0.00278207	0.0111094
MEGF6	104.07	-1.86091	0.164287	-11.3272	9.62072e-30	1.09254e-27
LOC105374985	8.01531	-1.86122	0.514679	-3.61628	0.000298868	0.00164505
LOC389834	6.11562	-1.86626	0.561487	-3.32379	0.000888044	0.0042127
CALCRL	10.3772	-1.86633	0.425718	-4.38396	1.16542e-05	9.18851e-05
CHMP6	7.36503	-1.86705	0.498468	-3.74557	0.000179982	0.00105052
PDE1A	72.4118	-1.86824	0.185409	-10.0763	7.03275e-24	5.23253e-22
WDR5B	17.0971	-1.87158	0.345596	-5.41551	6.11152e-08	7.88045e-07
CD59	721.542	-1.87477	0.187857	-9.97975	1.8694e-23	1.30114e-21
POLR2L	354.122	-1.87497	0.167533	-11.1916	4.4822e-29	4.83555e-27
LINC00667	10.9622	-1.8753	0.412858	-4.54224	5.56587e-06	4.69419e-05
INHBA	388.964	-1.87978	0.140593	-13.3703	9.01216e-41	1.69089e-38
ADAM10	136.955	-1.88174	0.14538	-12.9436	2.55477e-38	4.24026e-36
OGFOD3	4.59354	-1.88305	0.636461	-2.95863	0.0030901	0.0121742
PLCL1	7.37531	-1.88553	0.508042	-3.71137	0.000206137	0.00118554
FGF14	17.4124	-1.88901	0.355281	-5.31694	1.05526e-07	1.29003e-06
PRELP	29.2408	-1.89041	0.306383	-6.1701	6.82473e-10	1.21364e-08
LOC102724015	12.8074	-1.89561	0.392938	-4.82419	1.40572e-06	1.38181e-05
ANAPC15	3.32143	-1.8989	0.737447	-2.57496	0.0100252	0.0332521
DBNL	26.0698	-1.89995	0.273995	-6.93424	4.08401e-12	9.73695e-11
CDKN2B	82.8978	-1.91569	0.207394	-9.23695	2.53615e-20	1.37376e-18
FLNA	67.5848	-1.91783	0.187136	-10.2483	1.20413e-24	9.68241e-23
ST3GAL5	9.84539	-1.91815	0.468568	-4.09364	4.24647e-05	0.000292108
SKA2	55.4081	-1.91849	0.209251	-9.16836	4.80275e-20	2.54821e-18
SERPINB9	8.34344	-1.92099	0.487215	-3.9428	8.05351e-05	0.0005212
STOML1	2.9246	-1.92376	0.801188	-2.40113	0.0163443	0.0497495
NAT1	10.3004	-1.92455	0.451034	-4.26698	1.98139e-05	0.00014793
EFNB2	9.16569	-1.93468	0.475913	-4.06519	4.79928e-05	0.000326664
HPS5	60.353	-1.94237	0.189923	-10.2271	1.49904e-24	1.17616e-22
LOC105377359	3.7598	-1.94997	0.739835	-2.63568	0.00839691	0.0285994
IGF1	413.654	-1.96135	0.153701	-12.7608	2.71451e-37	4.08628e-35
SPON2	9.49505	-1.96201	0.45416	-4.32008	1.5597e-05	0.000119516
OLFML1	9.47025	-1.96328	0.491015	-3.99842	6.37661e-05	0.000422908
GDF6	26.5685	-1.96423	0.285067	-6.89041	5.56322e-12	1.29768e-10
BMP6	7.81724	-1.96707	0.492095	-3.99734	6.4058e-05	0.000424626
SPRYD4	14.095	-1.96746	0.384165	-5.12139	3.03296e-07	3.39954e-06
LOC107984749	5.34929	-1.96909	0.614165	-3.20613	0.00134535	0.00602037
FGF1	5.26335	-1.977	0.629858	-3.1388	0.0016964	0.00732541
PTGS1	114.397	-1.9773	0.217016	-9.11131	8.1393e-20	4.19807e-18
TEP1	4.82151	-1.97772	0.63797	-3.10002	0.00193506	0.00817601
CCDC8	10.1739	-1.97961	0.438059	-4.51906	6.21154e-06	5.17136e-05
ZNF668	2.98012	-1.97972	0.822243	-2.4077	0.0160532	0.049073
LOC105378936	5.97761	-1.98908	0.582822	-3.41284	0.000642892	0.00318518
LOC107987251	2.97957	-1.98911	0.804791	-2.47159	0.0134514	0.0425048
FERMT1	3.7884	-1.99156	0.723763	-2.75167	0.00592916	0.0212511
ID4	27.7059	-1.99248	0.297348	-6.70082	2.07249e-11	4.47174e-10
PIGM	10.9574	-1.99599	0.440823	-4.52787	5.95813e-06	4.98718e-05
LOC105369490	4.2946	-1.99695	0.681074	-2.93206	0.00336722	0.0130711
SOX6	6.66905	-1.99995	0.575655	-3.47422	0.000512346	0.00262661
PCDHGA3	3.03045	-2.00491	0.825696	-2.42814	0.0151765	0.0468381
GLIPR2	43.3782	-2.00954	0.229975	-8.73811	2.3705e-18	1.06928e-16
GLIPR1	70.3775	-2.00976	0.185949	-10.8081	3.15145e-27	3.09081e-25
S100A10	1543.83	-2.01519	0.132772	-15.1779	4.95441e-52	1.33625e-49
ND6	1501.21	-2.01771	0.108716	-18.5595	6.83177e-77	4.65496e-74
ADCY7	3.05057	-2.02123	0.808376	-2.50036	0.0124066	0.0397232
RBM24	3.6467	-2.02195	0.738077	-2.73948	0.00615356	0.021946
COL1A2	5678.06	-2.03861	0.121662	-16.7564	5.08558e-63	1.99509e-60
LMOD1	59.181	-2.0429	0.247669	-8.24851	1.60386e-16	6.0359e-15
LDHA	2207.01	-2.04679	0.113927	-17.9658	3.60748e-72	1.94593e-69
GPRIN3	6.12001	-2.05149	0.598102	-3.43	0.00060359	0.00301819
CGNL1	36.1188	-2.06107	0.256604	-8.03209	9.58259e-16	3.42697e-14
KIAA1644	9.89098	-2.06331	0.459481	-4.49051	7.10519e-06	5.84395e-05
CAPN1	5.44562	-2.06663	0.612527	-3.37393	0.000741029	0.00359302
CD99L2	18.5217	-2.06815	0.337948	-6.11971	9.37436e-10	1.65341e-08
CRABP2	17.4223	-2.07621	0.368061	-5.64093	1.69138e-08	2.4222e-07
COX3	11003.3	-2.07714	0.0986815	-21.049	2.33685e-98	2.75026e-95
SLC2A5	7.63042	-2.07983	0.515833	-4.03198	5.53081e-05	0.000371958
TUBA1A	524.472	-2.08181	0.092348	-22.5431	1.57028e-112	2.90413e-109
NPR3	211.31	-2.08313	0.145149	-14.3517	1.03959e-46	2.28112e-44
LOC102724532	4.72988	-2.08448	0.654765	-3.18356	0.00145475	0.00641675
EMILIN1	25.9847	-2.08586	0.305992	-6.81669	9.31606e-12	2.09385e-10
MGP	1451.78	-2.08727	0.161186	-12.9495	2.36566e-38	3.97738e-36
MUC1	4.13915	-2.09498	0.739024	-2.8348	0.00458546	0.0170144
GAS6	59.7751	-2.09998	0.217948	-9.63525	5.67538e-22	3.53238e-20
FAM84B	27.8156	-2.10971	0.292461	-7.21363	5.44785e-13	1.43934e-11
NRK	4.69278	-2.11842	0.673236	-3.14663	0.00165164	0.00715362
RGS5	70.5198	-2.11932	0.19536	-10.8483	2.03238e-27	2.02393e-25
ADAMTS12	29.7683	-2.12009	0.29363	-7.22026	5.1889e-13	1.37655e-11
ARL4A	20.7745	-2.12079	0.321908	-6.58819	4.45215e-11	9.222e-10
ST3GAL2	7.75124	-2.1225	0.615804	-3.44671	0.000567448	0.00285843
CCL11	105.737	-2.13894	0.162488	-13.1637	1.42022e-39	2.48461e-37
DDAH1	84.0115	-2.13928	0.176522	-12.1191	8.37235e-34	1.11741e-31
ANGPT1	47.1204	-2.14204	0.248837	-8.6082	7.42151e-18	3.18142e-16
FIGN	4.82326	-2.14622	0.655518	-3.27408	0.00106008	0.00490663
MN1	36.2433	-2.15726	0.259835	-8.30241	1.02017e-16	3.91903e-15
CX3CR1	7.39068	-2.15927	0.531525	-4.0624	4.85705e-05	0.000330066
RAB11FIP1	127.304	-2.16163	0.148627	-14.5441	6.37083e-48	1.4728e-45
MEST	109.552	-2.16671	0.181671	-11.9266	8.60356e-33	1.09198e-30
LCMT2	3.44471	-2.17515	0.794196	-2.73881	0.00616617	0.0219788
LPAR6	10.7027	-2.17602	0.444292	-4.89771	9.69586e-07	9.84491e-06
HYAL2	15.5669	-2.18295	0.40391	-5.40454	6.49761e-08	8.30385e-07
BMP4	56.5654	-2.18604	0.226442	-9.65386	4.73375e-22	2.97491e-20
SULF1	30.7242	-2.18919	0.287386	-7.61757	2.58492e-14	7.80055e-13
VCAM1	37.8303	-2.18945	0.293175	-7.46806	8.1386e-14	2.36238e-12
ITGA8	31.9575	-2.19334	0.31814	-6.89426	5.41446e-12	1.26526e-10
THSD1	4.08805	-2.19569	0.716741	-3.06344	0.00218809	0.00906465
RTKN2	5.04076	-2.19764	0.660451	-3.32749	0.000876329	0.00416481
CBX6	88.934	-2.19826	0.212631	-10.3384	4.72316e-25	3.9449e-23
DNAJC22	5.29607	-2.2012	0.649279	-3.39022	0.000698354	0.00341166
LFNG	4.36287	-2.22341	0.715781	-3.10628	0.0018946	0.00804181
FAM173B	13.7585	-2.22578	0.404007	-5.50925	3.60366e-08	4.89025e-07
LINC00968	7.27038	-2.23015	0.604584	-3.68873	0.00022538	0.0012786
GRAMD3	35.8164	-2.23018	0.258452	-8.62899	6.18962e-18	2.67103e-16
ATL1	3.54265	-2.24139	0.797531	-2.81041	0.00494786	0.0182078
LOC105377291	2.60648	-2.24286	0.920041	-2.43778	0.0147776	0.0458339
ATP1B1	14.7113	-2.24541	0.392545	-5.72012	1.0645e-08	1.58768e-07
MEGF8	16.6454	-2.2462	0.390409	-5.75345	8.74392e-09	1.32551e-07
MGAT3	2.7606	-2.24873	0.922783	-2.43689	0.014814	0.0459359
DNM3OS	60.5831	-2.26172	0.21622	-10.4603	1.31499e-25	1.12741e-23
LOC100507477	4.40736	-2.26664	0.717729	-3.15807	0.00158816	0.00693666
SDPR	295.978	-2.27146	0.136053	-16.6955	1.41372e-62	5.38293e-60
EFNB1	5.36277	-2.28421	0.668384	-3.41752	0.000631947	0.00313816
NMNAT2	4.53985	-2.28442	0.708054	-3.22634	0.00125385	0.00566081
PCSK6	56.4091	-2.28862	0.22367	-10.2321	1.42399e-24	1.12408e-22
MBNL1-AS1	6.42299	-2.29394	0.619736	-3.70148	0.000214347	0.00122894
PDE3A	4.31084	-2.2974	0.721457	-3.18438	0.00145062	0.00640511
ATP8B4	2.74982	-2.30019	0.915093	-2.51361	0.0119501	0.0385033
RDH10	187.843	-2.30754	0.17891	-12.8978	4.63182e-38	7.59032e-36
LOXL4	7.13727	-2.3078	0.580041	-3.97869	6.92954e-05	0.000454918
LOC101929460	5.60822	-2.31339	0.655923	-3.52693	0.000420416	0.00222333
MAOA	20.5739	-2.32043	0.341742	-6.78999	1.1214e-11	2.49443e-10
MYLK	44.6603	-2.32086	0.238426	-9.73408	2.15769e-22	1.38972e-20
MIR210HG	9.18527	-2.32368	0.507249	-4.58094	4.62884e-06	3.9738e-05
PFKFB4	4.32972	-2.33102	0.779329	-2.99106	0.00278015	0.0111086
STK17B	133.543	-2.35066	0.173487	-13.5495	7.97824e-42	1.54159e-39
COL21A1	36.8636	-2.35135	0.474589	-4.9545	7.25169e-07	7.54665e-06
TNFRSF11B	493.87	-2.36909	0.161325	-14.6852	8.02174e-49	1.92314e-46
CLIC3	19.279	-2.38913	0.368346	-6.4861	8.80839e-11	1.75167e-09
ARHGDIB	30.4211	-2.38967	0.301428	-7.92781	2.23036e-15	7.65896e-14
LOC107987245	12.5712	-2.40036	0.460554	-5.21189	1.86929e-07	2.18214e-06
ZNF235	4.78289	-2.40128	0.709378	-3.38505	0.00071165	0.00346399
HECW2	27.9634	-2.40333	0.317743	-7.56375	3.91608e-14	1.16279e-12
KRT18	216.525	-2.40532	0.129388	-18.59	3.87044e-77	2.78371e-74
FAM133CP	4.86364	-2.40874	0.709729	-3.39389	0.000689073	0.00337523
LOC401261	2.9342	-2.412	0.919016	-2.62455	0.0086764	0.0294275
FGL2	5.12692	-2.41454	0.707584	-3.41238	0.00064399	0.0031894
CNN1	12.0197	-2.43582	0.459084	-5.30584	1.12156e-07	1.3608e-06
ACTB	1365.48	-2.4424	0.135761	-17.9905	2.31384e-72	1.30239e-69
PDGFRA	133.881	-2.45028	0.162322	-15.0951	1.74306e-51	4.60523e-49
EGR2	13.7433	-2.45204	0.432638	-5.66764	1.44779e-08	2.10597e-07
LOC107984234	7.15074	-2.46191	0.613441	-4.01329	5.98793e-05	0.000399999
SEPP1	5.11708	-2.47098	0.709416	-3.48311	0.000495625	0.0025553
SIDT2	4.35828	-2.48114	0.802769	-3.09073	0.00199663	0.00839506
TMEM177	6.2991	-2.48387	0.647856	-3.83399	0.000126083	0.000774322
THBS1	1011.65	-2.48754	0.136852	-18.1769	7.85997e-74	4.84548e-71
ND3	911.129	-2.49329	0.148564	-16.7826	3.27012e-63	1.36564e-60
PLIN1	3.28179	-2.4944	1.00733	-2.47624	0.0132775	0.0420476
IL26	4.43542	-2.49536	0.796012	-3.13483	0.00171954	0.00740065
SYNPO2	24.1985	-2.49742	0.344941	-7.24014	4.48209e-13	1.20384e-11
TIMP3	1027.9	-2.49806	0.170677	-14.6362	1.65078e-48	3.88564e-46
PLAC9	136.104	-2.51004	0.166814	-15.047	3.61508e-51	9.36016e-49
EML4	176.211	-2.51672	0.161719	-15.5623	1.31246e-54	4.14418e-52
RPRML	9.62354	-2.51912	0.542054	-4.64736	3.36205e-06	3.0038e-05
MRVI1	4.27723	-2.52866	0.79216	-3.19211	0.00141237	0.00626184
LRRC17	408.901	-2.55294	0.159351	-16.0209	9.1391e-58	3.11355e-55
RALY-AS1	5.38269	-2.56029	0.71017	-3.60518	0.000311934	0.00170825
ZWINT	3.2516	-2.56187	0.898517	-2.85122	0.00435517	0.0162813
SLPI	4.43457	-2.56346	0.792574	-3.23435	0.00121921	0.00552658
FAM26E	18.5054	-2.56445	0.393908	-6.51028	7.50096e-11	1.51022e-09
LRRC32	27.0375	-2.57052	0.318551	-8.0694	7.06445e-16	2.57624e-14
COL10A1	3.27264	-2.58127	0.925155	-2.7901	0.00526916	0.0191775
BLOC1S1	75.2358	-2.59473	0.202511	-12.8128	1.39061e-37	2.19546e-35
ITGA4	2.35876	-2.59642	1.05435	-2.46257	0.0137945	0.0434194
LOC107986813	2.07037	-2.5988	1.07629	-2.41459	0.0157529	0.048321
COL3A1	854.565	-2.60047	0.112088	-23.2003	4.52656e-119	9.76681e-116
PPFIA4	2.1563	-2.60051	1.08099	-2.40568	0.0161425	0.0493112
ENG	81.803	-2.60375	0.244103	-10.6666	1.4581e-26	1.31088e-24
ERG	10.0505	-2.60529	0.531839	-4.89863	9.65057e-07	9.80662e-06
SP2-AS1	4.43767	-2.63049	0.797661	-3.29775	0.000974623	0.00456823
LOC101928372	6.72661	-2.63065	0.651237	-4.03946	5.35737e-05	0.00036142
LOC102723824	3.3609	-2.63121	0.921025	-2.85683	0.00427897	0.0160427
ABCA4	2.34547	-2.65328	1.06161	-2.49929	0.0124442	0.0398107
KRBOX1	4.44407	-2.65715	0.782886	-3.39404	0.000688689	0.00337463
C5orf46	1016.78	-2.66741	0.126988	-21.0052	5.87961e-98	6.34312e-95
LINC00842	9.23564	-2.68519	0.560167	-4.79356	1.6385e-06	1.58654e-05
ZNF660	2.36961	-2.69085	1.05911	-2.54067	0.0110642	0.0361161
COL1A1	4451.96	-2.70049	0.133103	-20.2887	1.61786e-91	1.39632e-88
SLC40A1	76.6491	-2.70885	0.251565	-10.768	4.87514e-27	4.70997e-25
CDH11	376.625	-2.71361	0.133311	-20.3555	4.14827e-92	3.91662e-89
RAPGEF5	19.1542	-2.71821	0.401405	-6.77174	1.2724e-11	2.80145e-10
RNF138P1	2.40998	-2.7268	1.05703	-2.5797	0.00988873	0.0328761
OGN	17.7887	-2.72956	0.619395	-4.40681	1.04903e-05	8.32157e-05
LOC107985257	10.9507	-2.7341	0.517624	-5.28202	1.27767e-07	1.53867e-06
STARD5	49.448	-2.73939	0.251756	-10.8811	1.41828e-27	1.42333e-25
ZMAT4	1.49562	-2.74041	1.14004	-2.40378	0.0162267	0.0494828
RASSF2	11.8738	-2.74176	0.500726	-5.47557	4.36113e-08	5.80258e-07
TAGLN	2658.8	-2.75059	0.101641	-27.0619	2.76654e-161	8.95391e-158
THRIL	2.51089	-2.75791	1.05433	-2.61578	0.00890229	0.0300833
ART4	6.25562	-2.77739	0.715895	-3.8796	0.000104629	0.000655943
LINC00592	1.51746	-2.77799	1.14572	-2.42467	0.0153224	0.0471846
RGS7BP	2.48756	-2.7818	1.05271	-2.64252	0.00822913	0.0281089
KALRN	2.55046	-2.78745	1.04868	-2.65805	0.00785932	0.0270963
PCDH10	11.3782	-2.80332	0.516571	-5.42678	5.73783e-08	7.44308e-07
LOC105372107	1.59926	-2.80764	1.13901	-2.46499	0.0137016	0.0432005
GAP43	17.6361	-2.81426	0.432818	-6.50217	7.9167e-11	1.58163e-09
PTGIS	235.443	-2.84603	0.132054	-21.552	5.07087e-103	8.20594e-100
POP1	12.7814	-2.84873	0.50278	-5.66595	1.46212e-08	2.11729e-07
CD14	45.1642	-2.85874	0.283207	-10.0942	5.86256e-24	4.43841e-22
SERTAD4	48.6055	-2.86046	0.284785	-10.0443	9.73771e-24	7.16275e-22
MIR6723	20.1861	-2.86243	0.405227	-7.06378	1.62039e-12	4.03415e-11
SLC17A4	1.5387	-2.86255	1.15541	-2.47753	0.0132297	0.0419166
LOC101927610	1.53339	-2.86619	1.13378	-2.52798	0.011472	0.0371757
DPT	52.952	-2.86774	0.286759	-10.0005	1.51618e-23	1.06676e-21
LOC107984616	9.0963	-2.87734	0.59176	-4.86234	1.16009e-06	1.15883e-05
ICAM4	0.940846	-2.88813	1.19856	-2.40966	0.0159676	0.0488576
METTL7B	2.71422	-2.8944	1.04703	-2.76438	0.00570306	0.0205316
CA3	18.739	-2.90006	0.42833	-6.77062	1.28228e-11	2.81839e-10
FMO2	16.592	-2.90531	0.456752	-6.3608	2.00706e-10	3.75482e-09
LOC101927650	0.979384	-2.90883	1.19069	-2.44297	0.0145671	0.0453005
ASL	2.64868	-2.91233	1.04582	-2.78472	0.00535741	0.0194605
FSCN2	1.80891	-2.92152	1.13542	-2.57308	0.0100798	0.0333999
PRSS35	1.65399	-2.92153	1.15503	-2.52941	0.0114254	0.0370804
LINC01614	24.667	-2.92163	0.371008	-7.87484	3.41183e-15	1.14429e-13
LOC105374715	4.07861	-2.92432	0.886542	-3.29856	0.00097181	0.00455835
PGAM2	7.0768	-2.9367	0.703216	-4.1761	2.96553e-05	0.000212344
ACTA1	0.947637	-2.93951	1.20063	-2.44831	0.014353	0.0448284
LOC105372401	1.69393	-2.94071	1.11689	-2.63296	0.00846454	0.0287919
LOC105378431	1.74845	-2.94109	1.20468	-2.44139	0.0146308	0.045455
COX2	6488.79	-2.94631	0.0977025	-30.1559	8.97495e-200	5.80949e-196
NRXN3	14.0206	-2.9466	0.492756	-5.97984	2.23363e-09	3.70726e-08
ACKR4	10.8955	-2.94812	0.555259	-5.30945	1.09955e-07	1.33785e-06
MYH10	818.441	-2.94928	0.138889	-21.2349	4.55014e-100	5.89062e-97
CCDC81	4.35964	-2.95208	0.888955	-3.32084	0.000897465	0.00424811
SLC9A7P1	1.75289	-2.95821	1.11451	-2.65426	0.00794818	0.0273663
LOC107983997	1.05628	-2.97164	1.20649	-2.46305	0.013776	0.0433717
EPYC	4.46402	-2.97677	0.915734	-3.25069	0.00115127	0.00526468
CENPI	1.02063	-2.98406	1.196	-2.49503	0.0125945	0.0402192
LOC101928487	1.02679	-2.98764	1.20262	-2.48428	0.0129813	0.041261
TNNT2	4.25475	-2.9887	0.895337	-3.33807	0.00084363	0.0040331
LOC105376294	1.73974	-2.99201	1.11396	-2.68594	0.00723269	0.0251773
LOC107986850	1.79699	-2.99929	1.13185	-2.64989	0.0080518	0.0276575
SLN	52.2264	-3.00195	0.322585	-9.3059	1.32858e-20	7.4137e-19
ANKRD1	99.6156	-3.00221	0.23466	-12.7939	1.77423e-37	2.70226e-35
LOC107984791	4.21324	-3.00707	0.911929	-3.29749	0.000975547	0.00457091
GRM7	2.91506	-3.013	1.0397	-2.89796	0.00375603	0.0143354
LOC105369534	4.39494	-3.03086	0.902006	-3.36013	0.000779053	0.00375909
CD36	6.22205	-3.03579	0.816068	-3.72002	0.000199204	0.00114873
LPL	1.81839	-3.03903	1.17804	-2.57974	0.00988735	0.0328761
LOC100287015	1.04936	-3.04425	1.19935	-2.53824	0.0111411	0.0363033
C2orf91	1.75026	-3.04998	1.1319	-2.69456	0.00704816	0.024605
CPA4	42.1898	-3.05019	0.30048	-10.1511	3.27806e-24	2.54118e-22
CYP19A1	1.07146	-3.05127	1.21041	-2.52086	0.0117068	0.0378418
LOC101929534	2.96229	-3.05232	1.03863	-2.9388	0.00329484	0.012844
LOC100506725	3.04958	-3.05334	1.04062	-2.93416	0.00334453	0.0130025
METTL7A	4.74799	-3.05428	0.901278	-3.38883	0.00070191	0.00341999
INMT	84.6775	-3.06461	0.261504	-11.7192	1.01683e-31	1.24188e-29
LOC107987153	1.11041	-3.07511	1.25801	-2.44443	0.0145083	0.0451956
SYTL5	1.13525	-3.08187	1.19886	-2.57066	0.0101504	0.0335909
LOC101928504	1.02457	-3.08499	1.1768	-2.62151	0.0087542	0.0296525
SAMD15	3.20316	-3.08829	1.02794	-3.00435	0.0026615	0.0107305
LOC101929270	1.86235	-3.08998	1.12937	-2.73602	0.00621869	0.0221417
ZFP3	1.96716	-3.09475	1.11748	-2.76941	0.0056158	0.0202569
LOC105373456	1.103	-3.12418	1.20401	-2.5948	0.00946447	0.0316853
TPX2	3.19485	-3.12621	1.04594	-2.98889	0.00279993	0.0111679
LOC541472	1.13647	-3.1282	1.18372	-2.64269	0.00822499	0.0281089
LOC105378198	1.19478	-3.13857	1.17449	-2.67227	0.00753393	0.0261147
SPIN4	1.89958	-3.15049	1.12379	-2.80345	0.00505585	0.0185367
LOC107986021	12.6936	-3.15864	0.552887	-5.713	1.11003e-08	1.6461e-07
EXOC3-AS1	1.12173	-3.17368	1.16873	-2.71548	0.00661794	0.0233322
LPP-AS2	1.15186	-3.18414	1.20743	-2.63712	0.00836136	0.0284933
SCGB3A2	9.76409	-3.18933	0.625026	-5.10272	3.34808e-07	3.71098e-06
IGSF3	4.77294	-3.19212	0.889738	-3.58771	0.000333597	0.00181155
LOC105377329	35.1143	-3.21612	0.360117	-8.93078	4.23033e-19	2.01345e-17
MEIS3P1	1.25093	-3.22335	1.17465	-2.74409	0.0060679	0.0216823
ZNF860	1.98736	-3.23397	1.11446	-2.90182	0.00371003	0.0141925
OSR1	1.24757	-3.2514	1.17768	-2.76085	0.0057651	0.0207303
GATSL2	126.807	-3.25163	0.196978	-16.5075	3.23774e-61	1.16433e-58
LOC107984435	1.22738	-3.25221	1.16781	-2.78488	0.00535472	0.0194561
DIO2	2.11032	-3.26434	1.10528	-2.9534	0.00314294	0.0123561
LINC01119	1.27251	-3.27871	1.23828	-2.64779	0.00810194	0.0277922
LOC105371441	1.33304	-3.2861	1.16904	-2.81093	0.00493989	0.0181888
LCMT1-AS1	1.34234	-3.28854	1.14841	-2.86355	0.0041892	0.0157747
LOC105369533	1.21455	-3.29548	1.17707	-2.79973	0.00511455	0.0187148
LOC105372019	1.34189	-3.30125	1.19137	-2.77096	0.00558918	0.020189
LINC01018	1.24867	-3.30766	1.23436	-2.67966	0.00736974	0.0256131
CCDC184	1.30549	-3.32839	1.15211	-2.88896	0.00386516	0.0146956
GAL3ST3	2.20491	-3.33011	1.13285	-2.93958	0.00328655	0.0128194
EDN1	46.7262	-3.35639	0.314509	-10.6719	1.37842e-26	1.2479e-24
GAS6-AS2	16.5675	-3.37237	0.517488	-6.51681	7.18162e-11	1.45044e-09
COX20	33.1821	-3.38461	0.366218	-9.24205	2.41813e-20	1.31534e-18
ACTC1	2.4746	-3.40699	1.11051	-3.06795	0.00215536	0.0089491
LOC100129484	1.39153	-3.40942	1.15484	-2.95228	0.00315438	0.0123935
FANCD2	1.34222	-3.41126	1.16692	-2.92331	0.00346331	0.0133919
LOC107985343	1.45981	-3.41738	1.14473	-2.98533	0.00283275	0.0112839
LOC107984534	1.36873	-3.42271	1.16889	-2.92817	0.00340962	0.0132217
FMN2	1.48926	-3.47237	1.16252	-2.98693	0.00281795	0.0112284
FABP4	45.8133	-3.48705	0.778802	-4.47745	7.55409e-06	6.18174e-05
LOC730101	3.88377	-3.48732	1.05149	-3.31655	0.000911369	0.00429977
LOC101927482	2.42272	-3.4924	1.09259	-3.19645	0.00139129	0.00619171
DHRS9	2.61289	-3.49678	1.09294	-3.19942	0.00137703	0.0061441
HHIP	8.20787	-3.50415	0.766261	-4.57305	4.80681e-06	4.10753e-05
KDM8	1.47734	-3.51113	1.15038	-3.05216	0.00227203	0.00936446
ACTG2	4.20072	-3.55687	1.02177	-3.48108	0.000499397	0.00256759
RBFOX2	1.50215	-3.58606	1.1525	-3.11156	0.00186103	0.0079123
CCDC190	2.60113	-3.59165	1.11575	-3.21904	0.00128619	0.00578765
ALS2CR11	4.42609	-3.59214	1.03156	-3.48225	0.000497215	0.00255942
KRT80	1.5773	-3.6069	1.13624	-3.17442	0.00150134	0.00661099
ACTBL2	6.60871	-3.61375	0.868577	-4.16053	3.17505e-05	0.000225475
LINC00324	2.64638	-3.61408	1.11379	-3.24484	0.00117515	0.00535588
PLN	6.53215	-3.61914	0.875604	-4.13331	3.57575e-05	0.000250225
HHAT	1.58004	-3.64434	1.12317	-3.2447	0.00117576	0.00535588
LOC100507516	1.62754	-3.65748	1.14098	-3.20557	0.00134797	0.00602999
CTB-113P19.1	1.80826	-3.66304	1.13547	-3.22602	0.00125526	0.00566379
OMD	11.7069	-3.66604	0.704819	-5.2014	1.97796e-07	2.30276e-06
LOC102724849	1.78465	-3.69199	1.12494	-3.28194	0.00103097	0.00479243
LY9	2.79833	-3.6952	1.14312	-3.23255	0.00122693	0.00555572
LOC107985054	4.62093	-3.71291	1.01212	-3.66843	0.000244043	0.00137245
LOC107986792	9.32012	-3.73769	0.751097	-4.97631	6.48087e-07	6.82528e-06
CCDC89	2.99771	-3.76404	1.08345	-3.47414	0.000512499	0.00262661
ADH1B	5.08526	-3.79327	1.03407	-3.66831	0.000244163	0.00137253
LINC00312	1.8939	-3.87581	1.13713	-3.40842	0.000653391	0.00322855
PITX2	8.33687	-3.9701	0.874421	-4.54026	5.61845e-06	4.72929e-05
LEP	36.6107	-3.98566	0.419601	-9.49869	2.12548e-21	1.27984e-19
LOC105378379	2.03497	-3.99384	1.1553	-3.45696	0.000546301	0.0027735
C15orf52	3.56676	-4.00551	1.09666	-3.65245	0.000259748	0.00145006
FGF7	656.47	-4.04026	0.198495	-20.3545	4.23549e-92	3.91662e-89
LOC105370526	35.6269	-4.07252	0.57124	-7.12925	1.00914e-12	2.587e-11
PSMG3-AS1	3.94237	-4.13933	1.08728	-3.80706	0.000140631	0.00084956
TSPAN2	12.5818	-4.14202	0.750405	-5.51972	3.3955e-08	4.63205e-07
EGLN3	12.795	-4.20814	0.759128	-5.54338	2.96683e-08	4.10348e-07
PADI2	2.38894	-4.20917	1.1211	-3.7545	0.000173688	0.00102161
LOC105372011	101.27	-4.24141	0.295207	-14.3676	8.26778e-47	1.84542e-44
LOC105377123	16.986	-4.24978	0.664506	-6.3954	1.60131e-10	3.0576e-09
LOC105377328	2.40969	-4.2508	1.12564	-3.77634	0.000159151	0.000947733
ACTA2-AS1	4.43092	-4.25392	1.07317	-3.96388	7.37405e-05	0.000481172
ACKR2	2.73322	-4.3887	1.09004	-4.02618	5.66906e-05	0.000380465
CSF2RB	8.91538	-4.60996	1.01853	-4.5261	6.00809e-06	5.01811e-05
CYP26A1	9.1311	-4.66239	0.998862	-4.6677	3.04593e-06	2.75753e-05
ACTA2	2331.49	-4.74533	0.130083	-36.4793	2.35812e-291	3.05282e-287
HIF1A-AS2	3.58955	-4.84443	1.07995	-4.48578	7.26478e-06	5.96384e-05
LOC105375265	16.2058	-4.96741	0.85753	-5.7927	6.92649e-09	1.07005e-07
HBB	147.11	-6.52883	1.25004	-5.22291	1.76137e-07	2.06359e-06
SAA1	12.7811	-6.59881	1.39294	-4.73732	2.1656e-06	2.04194e-05
