# Supplementary material for: ATF3 promotes ferroptosis in sorafenib-induced cardiotoxicity by suppressing Slc7a11 expression
Source: Front Pharmacol. 2022 Sep 23;13:904314. doi: 10.3389/fphar.2022.904314 (PMC9537618; doi:10.3389/fphar.2022.904314)
Supplement: Supplementary file 5 [file Table6.XLSX]

## Sheet: line E
The mRNA expression data of line E
id	baseMean	log2FoldChange	lfcSE	stat	pvalue	padj
BIRC3	4.50783	5.24243	0.779051	6.72925	1.70538e-11	2.02258e-09
ATF3	9.92704	3.88816	0.466794	8.32949	8.11896e-17	2.20093e-14
NR1D1	7.32035	3.58581	0.490324	7.31314	2.60974e-13	4.58542e-11
PIM3	3.38137	3.51891	0.769118	4.57526	4.75635e-06	0.000125356
NFKBIA	22.5403	3.46948	0.427411	8.11742	4.76187e-16	1.15848e-13
SLC3A2	85.1182	3.37827	0.222618	15.1752	5.16246e-52	1.63271e-48
GDF15	32.0745	3.36879	0.255218	13.1997	8.81258e-40	1.39356e-36
GNG2	21.3685	3.33314	0.575153	5.79522	6.82306e-09	3.99613e-07
GADD45A	111.514	3.25123	0.246965	13.1648	1.39996e-39	1.89755e-36
TNFAIP3	4.06371	3.03442	0.722964	4.19719	2.7025e-05	0.000537554
PPP1R15A	43.464	3.03278	0.231575	13.0963	3.45608e-39	4.09891e-36
LOC105379040	8.01007	3.02226	0.396535	7.62168	2.50403e-14	4.94963e-12
HRK	3.70462	2.97586	0.575119	5.17434	2.28713e-07	9.27361e-06
SNHG1	31.7105	2.97262	0.230999	12.8685	6.76847e-38	7.13548e-35
ZFP36	6.20309	2.97229	0.590006	5.03773	4.71085e-07	1.69949e-05
NFIL3	11.1059	2.88257	0.478084	6.02942	1.64548e-09	1.13959e-07
SPINK1	3.44628	2.86817	0.643169	4.45944	8.21756e-06	0.00020199
PLIN2	325.571	2.65806	0.280705	9.46923	2.81902e-21	1.27366e-18
PIM1	8.74054	2.61036	0.445686	5.85694	4.71461e-09	2.90469e-07
SNHG12	15.1554	2.57141	0.322268	7.97911	1.47391e-15	3.32964e-13
CTH	9.26375	2.53111	0.381904	6.6276	3.41186e-11	3.63727e-09
SUPV3L1	7.10684	2.50324	0.406661	6.15558	7.48041e-10	5.81755e-08
HES1	14.0104	2.49604	0.472563	5.28191	1.27844e-07	5.58978e-06
ARL4C	11.4526	2.43804	0.392995	6.20375	5.51343e-10	4.54882e-08
MAP2	15.8143	2.43104	0.339155	7.16793	7.61412e-13	1.20405e-10
TRIB3	33.1876	2.424	0.503523	4.81409	1.47871e-06	4.66114e-05
ERN1	4.66635	2.41473	0.567395	4.25582	2.08289e-05	0.000433242
MYC	22.5901	2.39731	0.29684	8.07609	6.68771e-16	1.54763e-13
LOC101928156	5.66061	2.37535	0.523951	4.53354	5.80034e-06	0.00014874
RIPK2	12.8582	2.35015	0.351967	6.67717	2.43599e-11	2.75151e-09
ZBTB2	6.04655	2.34743	0.461019	5.09183	3.5462e-07	1.32989e-05
DDIT3	478.043	2.306	0.257612	8.95145	3.50832e-19	1.18882e-16
C5orf34	7.01969	2.28692	0.480147	4.76296	1.90776e-06	5.82265e-05
RN7SK	3.24818	2.28381	0.712538	3.20518	0.00134977	0.013138
ATP8	33.9209	2.25389	0.339968	6.62971	3.36337e-11	3.62633e-09
MAP3K5	3.94974	2.22104	0.645341	3.44165	0.000578174	0.0066899
DUSP1	12.2488	2.20954	0.426246	5.18373	2.17487e-07	8.89447e-06
MT1G	5.13787	2.18117	0.633303	3.44412	0.000572919	0.00665799
TSLP	41.8423	2.17993	0.246806	8.83256	1.02307e-18	3.23562e-16
PMAIP1	6.16845	2.16889	0.485991	4.46281	8.08931e-06	0.000199873
HSD17B7P2	3.11961	2.16032	0.626033	3.45081	0.000558907	0.00656301
CREB5	15.6482	2.15011	0.294796	7.29355	3.01882e-13	5.11474e-11
PTX3	113.247	2.12918	0.229178	9.2905	1.5357e-20	6.62307e-18
EAF2	5.4826	2.12101	0.538673	3.93748	8.23432e-05	0.00137065
RMND1	88.8797	2.09135	0.150126	13.9306	4.12858e-44	7.83439e-41
PPIL6	3.53969	2.09006	0.56266	3.7146	0.000203528	0.00292587
MT1F	8.52305	2.08013	0.369768	5.62549	1.8498e-08	9.75051e-07
RGS16	5.58888	2.07422	0.524178	3.9571	7.58661e-05	0.0012831
ITPRIP	17.653	2.07263	0.357856	5.79181	6.96339e-09	4.05329e-07
SLC22A15	3.41714	2.07027	0.638914	3.24029	0.00119407	0.012104
MYOZ2	20.1778	2.05973	0.306534	6.7194	1.8247e-11	2.11683e-09
MSC	42.4186	2.0559	0.250378	8.21117	2.19043e-16	5.61697e-14
NGF	13.5591	2.05506	0.324734	6.32846	2.47622e-10	2.21645e-08
BDNF	44.0843	2.03968	0.534258	3.81779	0.000134653	0.00203763
TEKT4P2	4.23791	2.0347	0.527341	3.8584	0.00011413	0.0017781
TCEA3	11.9179	2.02993	0.416866	4.86949	1.11884e-06	3.63546e-05
LOC107985336	3.7924	2.00481	0.581375	3.4484	0.000563919	0.00658924
TCP10L	6.52417	1.94681	0.462955	4.20517	2.60883e-05	0.000523311
PINX1	7.51216	1.94439	0.408239	4.76287	1.90856e-06	5.82265e-05
LOC101929174	4.83037	1.92335	0.488754	3.93522	8.31201e-05	0.00138116
TRIM11	5.99799	1.91923	0.510573	3.75898	0.000170609	0.00250512
SNHG15	34.7149	1.91805	0.282632	6.78641	1.14961e-11	1.45434e-09
RYBP	26.3111	1.91144	0.333947	5.72378	1.04181e-08	5.79394e-07
HIST1H2BD	4.99755	1.90746	0.475351	4.01275	6.00165e-05	0.00106636
LOC107987271	11.3313	1.89673	0.382569	4.95787	7.12695e-07	2.45002e-05
BHLHE40	31.0257	1.89638	0.331338	5.72338	1.04423e-08	5.79394e-07
RAB33A	15.4169	1.89513	0.282055	6.71902	1.82947e-11	2.11683e-09
BCL2	6.59938	1.88703	0.4603	4.09957	4.13919e-05	0.000762475
IFIT2	67.7799	1.88346	0.276835	6.80352	1.0209e-11	1.30896e-09
CADPS2	4.27211	1.8808	0.521996	3.6031	0.000314439	0.0041898
IRF1	4.81879	1.87687	0.547357	3.42896	0.000605906	0.00695143
FKBP4	8.00757	1.86875	0.436461	4.2816	1.85551e-05	0.000391223
ZBTB21	9.77497	1.86486	0.364577	5.11513	3.13525e-07	1.19861e-05
GLIPR1L2	3.22376	1.86267	0.611477	3.04618	0.00231768	0.0199015
FAXDC2	11.1279	1.85405	0.321469	5.76744	8.04863e-09	4.54556e-07
OSGIN2	10.9413	1.84099	0.391788	4.69895	2.61499e-06	7.58748e-05
GPRC5C	4.88629	1.83618	0.571628	3.21219	0.00131727	0.0129784
ADAM20	3.80454	1.83445	0.623481	2.94227	0.00325815	0.0256542
RABGGTB	101.148	1.78712	0.179273	9.9687	2.08949e-23	1.10139e-20
ETS1	4.52523	1.77321	0.494145	3.58844	0.000332659	0.0043837
CCNG2	13.7366	1.76525	0.414246	4.26137	2.03181e-05	0.000425725
SNHG17	15.29	1.76224	0.327735	5.37702	7.5729e-08	3.50496e-06
OTUD1	11.2101	1.76042	0.371977	4.7326	2.21661e-06	6.63444e-05
NTF3	4.31447	1.75629	0.55037	3.1911	0.0014173	0.0136799
RTTN	4.15334	1.75622	0.562152	3.12411	0.00178343	0.0163166
RNF114	20.9245	1.75111	0.292203	5.99277	2.06292e-09	1.37838e-07
PLPPR4	4.25322	1.74867	0.530577	3.29579	0.000981469	0.0103584
MIIP	3.08068	1.74452	0.617482	2.82522	0.00472489	0.0340651
RND3	476.103	1.7407	0.160671	10.8339	2.37749e-27	1.61126e-24
ITPKB	4.38502	1.72022	0.603543	2.85021	0.00436907	0.0320239
CERS6	4.22215	1.71871	0.550088	3.12443	0.00178147	0.0163153
ARID5A	4.85999	1.7127	0.573904	2.98431	0.00284221	0.0231277
TGIF1	50.6328	1.70925	0.180197	9.48547	2.41284e-21	1.14465e-18
MTHFD2	374.979	1.70669	0.235556	7.24538	4.31228e-13	7.0543e-11
E2F7	3.55202	1.70582	0.615687	2.77059	0.00559541	0.0388932
DIRAS3	3.5943	1.70429	0.580977	2.93349	0.00335176	0.0261525
ZNF581	16.4316	1.7004	0.280567	6.06058	1.35629e-09	9.82325e-08
HEIH	7.18454	1.69281	0.436248	3.88039	0.00010429	0.0016564
MOB2	3.93728	1.69274	0.592434	2.85727	0.00427301	0.0315014
RPLP2	1991.18	1.67652	0.37893	4.42435	9.67339e-06	0.000232357
FAM110B	21.3769	1.67076	0.264494	6.31682	2.66999e-10	2.34563e-08
MICA	11.4381	1.66778	0.376025	4.43529	9.19473e-06	0.000223691
APOBEC3D	6.11205	1.6629	0.45617	3.64535	0.000267031	0.00366126
HSPA4L	25.0163	1.66241	0.25956	6.40471	1.50653e-10	1.44384e-08
MT1E	94.625	1.6621	0.243822	6.81683	9.30685e-12	1.24371e-09
PELI1	5.64906	1.65481	0.489551	3.38025	0.000724187	0.00807217
PVT1	4.29024	1.64557	0.600183	2.74178	0.00611071	0.0413836
RRN3P1	4.06852	1.63927	0.584934	2.80249	0.00507103	0.0358524
MAD2L1	10.5614	1.63886	0.35053	4.67537	2.93424e-06	8.26114e-05
CEBPG	27.2933	1.6341	0.297896	5.48547	4.1236e-08	2.03775e-06
NAMPT	21.9344	1.63292	0.263484	6.19741	5.74006e-10	4.69497e-08
SPSB3	12.9031	1.63024	0.307187	5.30699	1.11453e-07	4.94143e-06
TGFB2	6.60651	1.6268	0.408767	3.97977	6.89814e-05	0.00118999
ACD	3.8837	1.62622	0.525531	3.09444	0.00197187	0.0176926
MRPS30	17.4528	1.62105	0.303879	5.33451	9.58036e-08	4.34921e-06
SAMD4A	22.2669	1.60899	0.239761	6.71078	1.9359e-11	2.21299e-09
DKK1	15.9764	1.60146	0.380197	4.21218	2.52917e-05	0.000511658
AGAP3	5.2791	1.59435	0.497484	3.20482	0.00135147	0.013138
PPARG	3.96371	1.59413	0.565218	2.82039	0.00479656	0.034451
ZBTB10	17.0337	1.59224	0.309875	5.13832	2.77203e-07	1.10046e-05
KLF11	17.0367	1.59156	0.278935	5.70583	1.15777e-08	6.27712e-07
DNAJB1	29.701	1.5835	0.316302	5.00628	5.54921e-07	1.95004e-05
MT1X	26.9861	1.58316	0.288033	5.49645	3.87517e-08	1.92701e-06
GCHFR	9.88956	1.58244	0.384654	4.11394	3.88965e-05	0.000724879
LOC107985200	9.89653	1.58085	0.367345	4.30345	1.6816e-05	0.000363439
IRS1	11.5098	1.57974	0.343453	4.59957	4.23372e-06	0.000114118
MYLIP	10.8505	1.57897	0.337616	4.67682	2.91354e-06	8.22728e-05
FAM24B	8.42979	1.57841	0.362005	4.36019	1.29947e-05	0.000294257
LIN7A	23.6421	1.57779	0.249046	6.33532	2.36849e-10	2.1417e-08
SDHAF1	4.93676	1.57533	0.517808	3.04231	0.00234774	0.020086
IRS2	16.8806	1.57425	0.34923	4.50777	6.55113e-06	0.000164873
RCL1	11.7009	1.57418	0.33422	4.71002	2.47692e-06	7.23108e-05
CREBRF	23.9871	1.57092	0.305286	5.14574	2.66467e-07	1.06228e-05
EXOSC5	7.77233	1.56504	0.380356	4.11468	3.87723e-05	0.000724879
IFRD1	65.9341	1.5637	0.191999	8.14431	3.81445e-16	9.52408e-14
IRF2BP2	123.961	1.55441	0.186197	8.34823	6.92936e-17	1.9337e-14
CDKL5	5.37794	1.55115	0.45694	3.39465	0.000687155	0.00774068
MAP2K3	11.4585	1.54884	0.372613	4.15669	3.22898e-05	0.000622695
HMGB2	418.618	1.5472	0.235367	6.57356	4.91274e-11	5.1222e-09
ZRANB1	27.2125	1.54282	0.282931	5.453	4.95262e-08	2.39747e-06
ZNF670	5.50896	1.54016	0.509018	3.02575	0.00248018	0.0209359
UBE3D	7.07715	1.5391	0.472405	3.25801	0.00112195	0.0115707
SLCO6A1	7.39787	1.53105	0.390364	3.92211	8.77772e-05	0.00143839
BCL2L1	9.47849	1.53035	0.432009	3.5424	0.000396499	0.00500929
ETV5	12.7459	1.52603	0.313629	4.86573	1.14036e-06	3.68019e-05
AKAP8L	11.1051	1.52484	0.345522	4.41316	1.01874e-05	0.000241645
C10orf10	101.404	1.51213	0.289489	5.22344	1.75627e-07	7.37324e-06
ADORA2B	5.03824	1.51125	0.480598	3.14451	0.00166364	0.0153846
RCAN1	91.2908	1.51112	0.220475	6.85394	7.18424e-12	9.87886e-10
HSPA5	357.907	1.51017	0.204314	7.39141	1.45285e-13	2.60088e-11
TBC1D22B	6.00156	1.50214	0.484395	3.10107	0.00192825	0.0173909
HERPUD1	106.455	1.50001	0.232789	6.44365	1.1663e-10	1.1527e-08
MITF	19.4358	1.49761	0.324626	4.61333	3.96272e-06	0.000107732
KLF9	12.64	1.49386	0.371145	4.02501	5.69726e-05	0.00101992
SMG9	4.21219	1.48905	0.511895	2.90889	0.00362712	0.0277757
ZNF25	11.8158	1.48884	0.343182	4.33833	1.43569e-05	0.000318267
CXorf40A	4.49547	1.4822	0.501973	2.95275	0.00314958	0.0250278
NR2C2AP	15.623	1.48147	0.313608	4.72397	2.31287e-06	6.85766e-05
LURAP1L	37.8054	1.4727	0.262834	5.60313	2.10513e-08	1.10351e-06
CPSF4	12.6338	1.47093	0.353345	4.16286	3.14285e-05	0.000612307
CDKN2AIP	6.93692	1.46722	0.43882	3.34355	0.00082714	0.00903096
DPH7	5.05542	1.46601	0.479067	3.06013	0.0022124	0.0192228
RPL7A	1145.12	1.46026	0.30666	4.76181	1.91865e-06	5.83468e-05
CHCHD3	20.4774	1.45521	0.276784	5.25755	1.4599e-07	6.26766e-06
CHST7	8.5213	1.4547	0.379179	3.83645	0.000124827	0.00190717
EPB41L4A-AS1	25.0653	1.45347	0.242131	6.00281	1.93937e-09	1.31434e-07
MED30	10.8377	1.45318	0.364704	3.98454	6.761e-05	0.00117059
JUN	24.731	1.45159	0.408965	3.54942	0.000386083	0.00494352
UHRF2	8.94143	1.44929	0.45311	3.19854	0.00138124	0.0134001
ARSK	19.3552	1.4491	0.293143	4.94332	7.68027e-07	2.62124e-05
EIF1B	259.52	1.44838	0.12204	11.8681	1.73411e-32	1.64533e-29
KLF6	87.3271	1.44789	0.194564	7.44172	9.93844e-14	1.81338e-11
RGS20	5.76731	1.44677	0.48134	3.00571	0.00264962	0.0218796
LOC105377378	29.1417	1.43579	0.416207	3.44971	0.000561196	0.00658174
SLC25A38	13.276	1.43178	0.347186	4.12395	3.72433e-05	0.000703914
CEBPB	25.1688	1.4301	0.277891	5.14627	2.65723e-07	1.06228e-05
RRAGD	9.84411	1.42497	0.347563	4.09988	4.13359e-05	0.000762475
OSER1	163.244	1.42386	0.13237	10.7566	5.51515e-27	3.48852e-24
LOC643733	5.74724	1.42052	0.440479	3.22495	0.00125996	0.0125574
MAFIP	8.19772	1.41056	0.437314	3.2255	0.00125751	0.0125574
SIK2	6.71742	1.41037	0.443694	3.17869	0.00147941	0.0141214
GRB10	9.37189	1.40972	0.397882	3.54305	0.000395526	0.00500929
RGS10	14.9097	1.39561	0.370133	3.77056	0.000162883	0.0024076
MKNK2	12.1683	1.39441	0.338611	4.11803	3.82122e-05	0.000716517
BEND6	4.92723	1.39043	0.484398	2.87042	0.00409922	0.0305046
ZFP36L1	85.8399	1.38692	0.227117	6.10663	1.01754e-09	7.5425e-08
NTHL1	6.52564	1.38183	0.455744	3.03203	0.00242914	0.0205783
PITPNA-AS1	8.76295	1.37754	0.415236	3.3175	0.000908273	0.00977063
SNHG7	7.73313	1.37308	0.414236	3.31473	0.000917326	0.00983456
ABCA5	6.23615	1.36988	0.48923	2.80007	0.00510912	0.0360948
MSANTD3	36.2133	1.36643	0.214609	6.36707	1.92672e-10	1.79223e-08
GPCPD1	11.2695	1.36573	0.352809	3.87103	0.000108378	0.00170123
BCAR3	7.04869	1.3644	0.474591	2.87489	0.00404166	0.0301235
NOCT	5.43615	1.36422	0.510088	2.67448	0.00748444	0.0483333
ZNF385D	7.44746	1.36081	0.428771	3.17375	0.00150482	0.0142777
ATF4	124.815	1.35979	0.221705	6.13332	8.60651e-10	6.53269e-08
LIAS	13.292	1.35627	0.349101	3.88502	0.00010232	0.00162887
RASSF9	5.65801	1.35593	0.461579	2.93759	0.00330769	0.0259367
CDR1	108.324	1.35583	0.315875	4.29231	1.76823e-05	0.000377859
SRXN1	7.4533	1.3531	0.434359	3.11517	0.00183838	0.0167098
SLC12A8	6.20665	1.34882	0.418244	3.22494	0.00125997	0.0125574
LHFPL2	14.9425	1.34721	0.305361	4.41185	1.0249e-05	0.0002425
SETD4	19.6807	1.34659	0.274257	4.90997	9.10915e-07	3.03255e-05
RPF2	100.621	1.34248	0.132369	10.1419	3.59853e-24	2.0084e-21
MFHAS1	9.72106	1.33828	0.431078	3.1045	0.00190604	0.0172562
CLK1	83.8957	1.33516	0.197787	6.75047	1.47367e-11	1.79259e-09
ENTPD3-AS1	5.90728	1.3347	0.445471	2.99616	0.00273401	0.0223816
LOC728730	20.1392	1.33334	0.284969	4.67891	2.88398e-06	8.18698e-05
PEX13	8.59061	1.33236	0.390081	3.41559	0.000636429	0.00725774
TMLHE	5.79035	1.32453	0.454114	2.91675	0.00353702	0.0273502
SAT1	184.965	1.32434	0.163843	8.08299	6.31955e-16	1.499e-13
UBQLN1	18.2982	1.32313	0.260552	5.07817	3.81082e-07	1.42351e-05
TBX3	12.5502	1.32259	0.35293	3.74744	0.000178647	0.00261108
TPK1	6.969	1.32121	0.446634	2.95814	0.00309497	0.0246765
FARS2	12.9833	1.3192	0.301087	4.38147	1.17882e-05	0.000272796
GEM	121.074	1.31885	0.236583	5.57459	2.48118e-08	1.28642e-06
TMEM55A	30.9716	1.31826	0.213222	6.18257	6.30661e-10	5.02833e-08
SH3RF1	27.1092	1.31524	0.245665	5.35381	8.61208e-08	3.92843e-06
CTSH	5.16121	1.31335	0.476673	2.75524	0.00586486	0.0401195
PTP4A1	48.8933	1.31005	0.265353	4.93702	7.93244e-07	2.6784e-05
RPIA	6.72252	1.30829	0.455034	2.87514	0.00403849	0.0301235
GALM	52.2436	1.30221	0.207426	6.27795	3.43064e-10	2.95908e-08
HLX	5.64876	1.30099	0.446239	2.91545	0.0035518	0.0273601
ANKHD1	7.85343	1.29877	0.445528	2.91513	0.00355539	0.0273601
SGF29	6.10343	1.2983	0.45337	2.86366	0.00418776	0.0310556
CCDC112	7.7697	1.29527	0.394797	3.28085	0.00103496	0.0108028
CPEB4	21.3334	1.29461	0.253096	5.11511	3.13561e-07	1.19861e-05
NTMT1	4.88176	1.2942	0.479637	2.69828	0.00696983	0.0456067
UIMC1	15.9068	1.29373	0.314086	4.11903	3.80474e-05	0.00071484
BUD13	5.19606	1.28787	0.460729	2.7953	0.00518521	0.0365313
PQLC2L	11.4843	1.28737	0.371616	3.46426	0.000531694	0.00633457
ATG101	15.646	1.28637	0.326235	3.94307	8.04454e-05	0.00134253
KDSR	41.196	1.28116	0.213021	6.01423	1.80738e-09	1.2337e-07
C6orf1	13.3213	1.27775	0.344361	3.7105	0.00020685	0.00296464
PARD3	12.0837	1.27697	0.331369	3.85363	0.00011638	0.00181019
UVRAG	9.56705	1.26903	0.362734	3.49851	0.000467869	0.00570584
NXT1	13.2539	1.26594	0.324273	3.90392	9.46481e-05	0.00152465
KIF13B	6.36473	1.26391	0.461412	2.73922	0.00615858	0.0416672
TATDN3	40.5652	1.26383	0.255922	4.93836	7.8783e-07	2.66962e-05
RALA	121.777	1.25909	0.165571	7.60449	2.86021e-14	5.53829e-12
JMJD6	9.87653	1.25655	0.445173	2.8226	0.00476355	0.0342962
NCKAP5	8.90802	1.25123	0.431219	2.90161	0.00371256	0.0282547
POLR1D	109.117	1.24685	0.221504	5.629	1.81256e-08	9.60756e-07
UBIAD1	5.80923	1.24601	0.459149	2.71374	0.00665282	0.044234
NR1D2	19.9749	1.2454	0.316682	3.93266	8.40101e-05	0.00139108
ENOPH1	18.8387	1.23699	0.267766	4.61966	3.84373e-06	0.000105099
SEPT7P2	34.116	1.23507	0.21239	5.81511	6.05947e-09	3.57095e-07
AP1AR	18.0178	1.23358	0.338378	3.64556	0.000266811	0.00366126
UBC	1929.64	1.23158	0.132955	9.26315	1.98485e-20	8.18793e-18
C18orf21	9.8401	1.23087	0.362015	3.40006	0.000673712	0.00763702
ZNF622	20.171	1.22979	0.25663	4.79209	1.65055e-06	5.16846e-05
LOC101928464	6.44959	1.22807	0.437018	2.81012	0.00495227	0.0353021
KAT8	6.67944	1.22617	0.459715	2.66723	0.00764798	0.0491626
C9orf72	9.01492	1.22575	0.444145	2.75981	0.00578353	0.0398794
TEX10	15.5594	1.22573	0.289515	4.23372	2.29858e-05	0.000468002
KITLG	15.7509	1.22465	0.30783	3.97833	6.94008e-05	0.00119289
C12orf73	18.2581	1.22143	0.266394	4.58506	4.53858e-06	0.000120961
SUPT3H	8.274	1.22136	0.378375	3.2279	0.00124704	0.0125061
TRIM8	20.1153	1.2212	0.296862	4.11371	3.89353e-05	0.000724879
MXD1	16.2867	1.21961	0.310864	3.92328	8.73532e-05	0.00143392
RHEB	25.7839	1.21861	0.247797	4.91779	8.75288e-07	2.9242e-05
PFDN2	47.1743	1.21555	0.205631	5.91131	3.39393e-09	2.16118e-07
PATL1	10.6977	1.2146	0.376004	3.23029	0.00123664	0.0124425
RPS21	1680.36	1.21373	0.275743	4.40168	1.07414e-05	0.000252262
TUBE1	10.4244	1.21344	0.345648	3.51062	0.000447068	0.00550166
JAG1	36.7013	1.21321	0.243392	4.98456	6.21014e-07	2.16092e-05
BACH1	69.6194	1.20776	0.199833	6.04382	1.50509e-09	1.07371e-07
MT1A	17.2672	1.20714	0.331895	3.63712	0.000275703	0.00376202
GULP1	16.0263	1.20342	0.276425	4.3535	1.33979e-05	0.000301945
CCDC59	61.4169	1.20332	0.190573	6.31422	2.71523e-10	2.36349e-08
PANK2	6.89524	1.203	0.4517	2.66327	0.00773843	0.0496096
CCNL1	36.9572	1.20231	0.248918	4.83015	1.36431e-06	4.32928e-05
BTG1	38.9488	1.19953	0.225358	5.32277	1.02202e-07	4.59568e-06
WDR33	57.4301	1.19155	0.170832	6.97501	3.05844e-12	4.46438e-10
RFNG	8.89601	1.18665	0.426637	2.78141	0.00541226	0.0379258
ZNF331	12.2951	1.18497	0.3161	3.7487	0.000177751	0.00260263
FEM1C	8.20806	1.18308	0.381007	3.10515	0.00190181	0.0172343
RASSF8	32.7464	1.17848	0.242563	4.85848	1.18292e-06	3.79172e-05
METTL23	17.8407	1.17829	0.280551	4.1999	2.67036e-05	0.000533398
YPEL2	18.3914	1.17801	0.269584	4.36973	1.244e-05	0.000283727
ZNF593	11.2423	1.17766	0.349278	3.37168	0.000747112	0.00829075
LSM10	27.5459	1.17428	0.225229	5.21373	1.85083e-07	7.73599e-06
USP36	9.32691	1.17305	0.361269	3.24702	0.0011662	0.0119186
MSL2	7.66144	1.17064	0.438582	2.66916	0.00760414	0.0489471
NFKBIZ	7.27772	1.16941	0.426394	2.74255	0.00609634	0.0413157
MAML2	26.0663	1.1689	0.235251	4.96874	6.73878e-07	2.325e-05
CD44	66.086	1.16827	0.215546	5.42003	5.95882e-08	2.82687e-06
LDB2	14.9369	1.16694	0.363749	3.2081	0.00133613	0.0130828
MFF	38.9896	1.16203	0.224506	5.17594	2.26764e-07	9.23406e-06
COASY	18.7105	1.15801	0.277077	4.17938	2.92303e-05	0.000578992
NSMCE2	30.6924	1.15696	0.221074	5.23336	1.66459e-07	7.08236e-06
C1orf35	11.7516	1.15479	0.315451	3.66076	0.000251466	0.00348308
UBA2	24.339	1.15418	0.245024	4.71049	2.47126e-06	7.23108e-05
STAM	65.5492	1.15194	0.183865	6.26513	3.72508e-10	3.18411e-08
USP53	55.7713	1.1499	0.180454	6.37229	1.86225e-10	1.74941e-08
MT2A	1318.74	1.14701	0.157088	7.30171	2.84128e-13	4.90146e-11
PAPD5	13.1271	1.14333	0.328617	3.47922	0.000502873	0.00606259
VPS26B	40.2514	1.14247	0.352689	3.23931	0.0011982	0.0121329
TBC1D15	66.8332	1.14179	0.184584	6.18571	6.18241e-10	4.97108e-08
CAB39L	14.8088	1.13981	0.346516	3.28933	0.00100426	0.010552
RPAIN	139.848	1.13659	0.123111	9.23226	2.64983e-20	1.04757e-17
ZNF354A	7.54901	1.13461	0.401024	2.82929	0.00466514	0.03366
TMEM38B	35.0154	1.13305	0.226171	5.00968	5.45194e-07	1.92297e-05
BLVRB	63.0807	1.13133	0.213885	5.28943	1.22697e-07	5.38956e-06
CEP95	27.3906	1.12913	0.235726	4.79001	1.66773e-06	5.20121e-05
NPRL2	20.8761	1.12522	0.25989	4.32958	1.49391e-05	0.000328107
CGRRF1	60.8414	1.12136	0.172614	6.49634	8.22984e-11	8.21944e-09
ZC3H6	13.7718	1.11585	0.318738	3.50082	0.000463822	0.00566376
GAMT	7.82415	1.11549	0.407576	2.73689	0.00620224	0.0418839
TRIM16	8.15843	1.11523	0.406627	2.74263	0.00609491	0.0413157
RPL22L1	60.0206	1.11328	0.261414	4.25868	2.05638e-05	0.000429756
NEDD9	27.8131	1.11214	0.278925	3.98724	6.68466e-05	0.00116094
TGDS	21.1834	1.10913	0.277964	3.99019	6.602e-05	0.00115359
ZNF330	54.7874	1.1067	0.189702	5.83386	5.41596e-09	3.27303e-07
SIAH1	18.1567	1.10037	0.327144	3.36358	0.000769398	0.00846873
ATXN2L	9.02263	1.09974	0.40613	2.70786	0.00677189	0.0447746
CRTC3	13.7251	1.09755	0.318691	3.44394	0.000573311	0.00665799
ALKBH3	9.78487	1.09634	0.362926	3.02083	0.00252079	0.0211658
TAF1D	58.8	1.09542	0.179048	6.11799	9.47647e-10	7.07974e-08
RNF113A	16.4217	1.09498	0.299419	3.65702	0.00025516	0.00351373
MEF2D	11.2739	1.09281	0.365509	2.98983	0.00279131	0.0227565
SLAIN2	13.5063	1.09148	0.339922	3.21098	0.00132281	0.0129926
TIMM9	64.3455	1.09104	0.197809	5.51565	3.47494e-08	1.76311e-06
TRIP10	15.1252	1.08958	0.288776	3.7731	0.000161229	0.00239395
PMM1	23.5008	1.08888	0.25408	4.2856	1.82247e-05	0.000385974
ZCCHC7	62.9719	1.08509	0.197424	5.49626	3.87921e-08	1.92701e-06
ST7	21.6665	1.08305	0.27348	3.96025	7.48701e-05	0.00127078
RTCA	19.3218	1.08246	0.277076	3.90672	9.35568e-05	0.00150964
ME2	11.8897	1.08158	0.343521	3.1485	0.00164111	0.0152059
YARS	29.2218	1.07651	0.236091	4.55972	5.12208e-06	0.00013388
MT1M	9.08983	1.07367	0.398722	2.69278	0.0070858	0.0462217
SLBP	14.5847	1.07224	0.335974	3.19142	0.00141573	0.0136787
CCDC6	14.3376	1.07172	0.328304	3.26441	0.00109692	0.0113372
PRIM1	8.97526	1.06677	0.386051	2.76329	0.00572226	0.039572
TAF1A	13.4241	1.06638	0.325635	3.27476	0.00105751	0.0109778
MTSS1	12.2089	1.06631	0.337781	3.15682	0.00159497	0.0149452
CPEB2	16.6342	1.0612	0.312199	3.39911	0.00067606	0.00764377
DDX19B	11.8598	1.05748	0.343884	3.07512	0.00210421	0.0184176
POLB	13.6449	1.05716	0.300104	3.52266	0.000427242	0.00530223
EXT1	35.2703	1.05656	0.241626	4.37273	1.227e-05	0.000281202
TSC22D3	38.3688	1.05562	0.221235	4.77148	1.8288e-06	5.63366e-05
DR1	13.246	1.05109	0.348044	3.01999	0.00252779	0.0211837
POP7	20.3173	1.0489	0.282907	3.70757	0.000209259	0.00299013
SIAH2	12.6972	1.04471	0.362819	2.87942	0.00398404	0.0298583
CYSTM1	329.465	1.04144	0.100998	10.3114	6.25651e-25	3.71011e-22
FGF2	46.8281	1.03959	0.250172	4.15551	3.24556e-05	0.000623358
COBLL1	24.3161	1.03893	0.291942	3.55869	0.000372716	0.0048048
RBM43	31.8081	1.03856	0.301989	3.43907	0.000583713	0.00674576
SNHG8	143.653	1.03437	0.207524	4.98433	6.21766e-07	2.16092e-05
PLAT	40.9993	1.03413	0.312708	3.30701	0.000942977	0.0100415
TTLL7	25.6127	1.03094	0.291017	3.54255	0.000396276	0.00500929
CD27-AS1	28.8555	1.03023	0.244708	4.21004	2.55324e-05	0.000515428
SPIRE1	71.6543	1.02655	0.234437	4.3788	1.19336e-05	0.00027482
EIF1	1351.22	1.02571	0.113824	9.01131	2.03601e-19	7.15467e-17
SBDSP1	48.8545	1.02383	0.196899	5.19976	1.99541e-07	8.19588e-06
TRIM23	26.6169	1.02382	0.243734	4.20056	2.6625e-05	0.000532949
TP53BP2	19.6909	1.02325	0.27496	3.72145	0.00019808	0.00285188
ARHGAP24	30.0701	1.02251	0.296262	3.45138	0.00055772	0.00655719
NSMAF	13.5106	1.02236	0.302794	3.37643	0.000734342	0.00816815
BTN2A1	18.3392	1.02031	0.29586	3.44864	0.000563424	0.00658924
GNA13	30.5144	1.01932	0.238446	4.27485	1.91262e-05	0.000402371
AIMP1	140.949	1.01806	0.14394	7.07281	1.51832e-12	2.36162e-10
SLC44A2	19.2723	1.01777	0.270781	3.75866	0.000170827	0.00250512
THAP9-AS1	63.7801	1.01524	0.171889	5.90635	3.49769e-09	2.2124e-07
ACVR1	21.8571	1.01488	0.280112	3.62312	0.00029107	0.00392841
PMS1	34.213	1.01426	0.264257	3.83817	0.000123955	0.00189692
VAMP4	11.0411	1.01262	0.344416	2.9401	0.00328106	0.0258132
C1orf43	57.3894	1.0099	0.167217	6.03946	1.5463e-09	1.09487e-07
FOXK1	11.4092	1.00897	0.347881	2.90034	0.00372756	0.028339
FOXO3	32.4059	1.00833	0.304022	3.31665	0.000911047	0.00978937
KIZ	13.1783	1.00655	0.365063	2.75719	0.00583004	0.0399678
WAC	41.9489	1.00529	0.196538	5.11497	3.13798e-07	1.19861e-05
SNRPA1	27.0091	1.00223	0.261861	3.82734	0.000129536	0.00197277
KNSTRN	11.8018	1.00133	0.324551	3.08528	0.00203363	0.0179992
COL5A1	140.32	-1.00119	0.203535	-4.919	8.69884e-07	2.91642e-05
ARHGDIB	92.6434	-1.00344	0.257187	-3.9016	9.55588e-05	0.00153152
PRKCDBP	15.1392	-1.00519	0.376801	-2.6677	0.00763716	0.0491264
ZNF655	17.735	-1.00997	0.352469	-2.86542	0.00416456	0.0309181
SERPINH1	113.727	-1.01034	0.241128	-4.19006	2.78876e-05	0.000553551
MPHOSPH6	42.844	-1.01136	0.238017	-4.2491	2.14634e-05	0.000440789
TRAM2	98.9656	-1.01163	0.215534	-4.69363	2.68404e-06	7.71702e-05
TMEM98	105.592	-1.02026	0.19004	-5.36865	7.93261e-08	3.65362e-06
FKBP9	40.2567	-1.02066	0.267875	-3.81021	0.000138847	0.00208776
TMEM14A	86.5465	-1.02132	0.200564	-5.09223	3.53869e-07	1.32989e-05
C2orf68	59.7738	-1.02176	0.342327	-2.98476	0.00283802	0.0231134
MICAL2	50.7299	-1.02521	0.32364	-3.16777	0.00153615	0.014499
SKA2	60.2088	-1.03227	0.227294	-4.54158	5.5835e-06	0.00014435
FAM69A	96.7187	-1.03504	0.227676	-4.54608	5.46533e-06	0.00014168
SKIL	241.273	-1.03748	0.265293	-3.91071	9.20263e-05	0.00148901
GTF3C6	50.6933	-1.03814	0.234449	-4.42799	9.51167e-06	0.000229635
CEP162	17.0564	-1.03939	0.37013	-2.80817	0.00498245	0.0354374
VPS45	30.9792	-1.04014	0.296367	-3.50963	0.000448739	0.00551507
SEC22B	85.3728	-1.04063	0.247229	-4.20919	2.56286e-05	0.000516272
BORCS7	85.1428	-1.04333	0.203995	-5.11451	3.14558e-07	1.19861e-05
CNPY4	24.4288	-1.04472	0.320723	-3.2574	0.00112438	0.0115832
MKNK1	15.1562	-1.04937	0.391396	-2.68109	0.00733827	0.0475584
CD59	919.354	-1.0517	0.157909	-6.66015	2.73544e-11	3.03442e-09
CLDN11	188.64	-1.05286	0.311411	-3.38092	0.000722426	0.00806802
SLC16A4	17.7009	-1.05755	0.38082	-2.77703	0.00548584	0.0382718
SYNJ2BP	69.23	-1.05904	0.199534	-5.30756	1.11103e-07	4.94143e-06
PRELP	110.362	-1.05967	0.312899	-3.38664	0.000707546	0.00792585
C1orf198	348.513	-1.05981	0.232019	-4.56778	4.92925e-06	0.000129195
TMEM138	69.594	-1.064	0.208099	-5.11298	3.17116e-07	1.20352e-05
RPN2	386.854	-1.06563	0.152542	-6.98581	2.83208e-12	4.19856e-10
RUNX1	22.2166	-1.06752	0.351092	-3.04058	0.00236119	0.0201466
GLIPR1	85.0903	-1.07162	0.261425	-4.09915	4.14668e-05	0.000762475
TRIB2	15.3523	-1.07238	0.389138	-2.75579	0.00585505	0.0400813
TGFB3	38.2273	-1.07418	0.279395	-3.84465	0.000120723	0.00186248
SNX24	22.1048	-1.07788	0.329688	-3.26939	0.00107781	0.011164
ND4	7166.04	-1.07819	0.141449	-7.6225	2.48814e-14	4.94963e-12
ENO1	1351	-1.07989	0.180032	-5.9983	1.99391e-09	1.34172e-07
TTTY15	17.476	-1.08133	0.396291	-2.72861	0.00636009	0.0427189
LYRM2	98.9986	-1.08231	0.185582	-5.83196	5.47788e-09	3.2895e-07
DYNLT3	206.334	-1.08744	0.197224	-5.51374	3.51283e-08	1.77286e-06
SPTSSA	94.8168	-1.09185	0.254261	-4.29421	1.75316e-05	0.000375485
UACA	642.738	-1.09773	0.177416	-6.18729	6.12074e-10	4.96356e-08
SPTAN1	67.2873	-1.09884	0.231273	-4.75129	2.02126e-06	6.09107e-05
BNIP3	92.857	-1.09962	0.356259	-3.08657	0.0020248	0.0179634
SLMAP	52.5451	-1.10005	0.35026	-3.14067	0.00168561	0.0155575
NXT2	12.9327	-1.10116	0.407876	-2.69975	0.00693926	0.045438
FAM127A	130.884	-1.10962	0.15294	-7.25524	4.00943e-13	6.67395e-11
LOC646762	17.7121	-1.11266	0.394384	-2.82125	0.00478362	0.0343841
SELENBP1	25.0552	-1.11711	0.393778	-2.83692	0.00455516	0.0330423
VMP1	291.725	-1.11809	0.182191	-6.13694	8.41285e-10	6.43719e-08
MFSD14B	47.2429	-1.11935	0.279783	-4.00077	6.31368e-05	0.00111346
AKR1C3	138.707	-1.12138	0.21523	-5.21015	1.88693e-07	7.78399e-06
LINC01426	13.6715	-1.12178	0.40654	-2.75934	0.0057918	0.0399039
BNIP3L	856.31	-1.12209	0.116904	-9.59836	8.12273e-22	4.05623e-19
THBS3	15.0007	-1.12277	0.421709	-2.66243	0.00775798	0.0497014
FAM173B	19.6392	-1.12755	0.347579	-3.24401	0.0011786	0.0119985
LMO7	70.0979	-1.12766	0.228984	-4.92464	8.45178e-07	2.84363e-05
RIN2	54.8479	-1.12836	0.32885	-3.43121	0.000600885	0.00690218
SLC35E2	38.0567	-1.13008	0.33357	-3.38785	0.000704426	0.00790259
F2R	80.8524	-1.13066	0.204827	-5.52005	3.38904e-08	1.72878e-06
SPRYD4	14.5507	-1.13508	0.392953	-2.88859	0.00386978	0.0291864
PET100	177.015	-1.13551	0.16357	-6.94202	3.86533e-12	5.5567e-10
PRSS23	115.573	-1.13617	0.193828	-5.86172	4.58098e-09	2.84081e-07
RMDN1	23.0775	-1.13628	0.345214	-3.29154	0.000996416	0.0105044
LOC105379057	36.9455	-1.13759	0.330879	-3.43809	0.000585825	0.00676193
C4orf3	778.55	-1.13826	0.137913	-8.25342	1.5392e-16	4.05665e-14
GBP1	26.3968	-1.14036	0.329006	-3.46608	0.000528111	0.00630279
GALNT1	25.5521	-1.14082	0.349442	-3.26469	0.00109582	0.0113372
CASP2	15.0466	-1.14733	0.399035	-2.87526	0.00403698	0.0301235
PIAS2	28.5645	-1.14735	0.337527	-3.39927	0.000675672	0.00764377
CCDC80	2810.9	-1.14792	0.175635	-6.5358	6.32687e-11	6.45477e-09
PSMA3-AS1	50.0021	-1.14974	0.265223	-4.33499	1.45768e-05	0.00032193
TMTC3	80.1111	-1.15177	0.348369	-3.30618	0.000945786	0.0100601
CDKN2B	14.4027	-1.15445	0.418251	-2.76019	0.00577674	0.0398616
THBS1	423.411	-1.1556	0.398273	-2.90153	0.00371349	0.0282547
MFAP2	14.3495	-1.15758	0.423591	-2.73277	0.00628036	0.042288
ZMYND8	15.2934	-1.1601	0.423537	-2.73907	0.00616137	0.0416672
ABCD3	11.7221	-1.16077	0.428927	-2.70622	0.00680548	0.0448406
REEP3	129.405	-1.16208	0.340505	-3.4128	0.00064299	0.00731498
HDAC8	21.1614	-1.16282	0.332949	-3.49249	0.000478547	0.0058062
TPI1	700.524	-1.16438	0.196139	-5.93652	2.91138e-09	1.892e-07
SLIT2	31.3067	-1.16959	0.330419	-3.53972	0.000400553	0.0050337
CSTF2T	15.4515	-1.17135	0.417079	-2.80847	0.00497773	0.0354304
PIGN	16.5713	-1.17634	0.408768	-2.87777	0.00400497	0.0299678
ANXA2P1	26.2069	-1.17918	0.326495	-3.61163	0.00030428	0.00406771
TSPYL1	127.476	-1.18022	0.326178	-3.61834	0.000296494	0.00399027
SPDL1	41.9014	-1.18522	0.320365	-3.69959	0.000215947	0.00307182
PPIC	123.589	-1.18528	0.195072	-6.07609	1.23152e-09	8.98817e-08
NDUFAF1	18.6298	-1.18808	0.359782	-3.30222	0.000959237	0.010169
ZNFX1	45.9701	-1.18813	0.258899	-4.58915	4.45047e-06	0.000119621
HTR2B	112.669	-1.19246	0.343647	-3.47002	0.000520429	0.00622677
ACKR4	16.3402	-1.19701	0.431511	-2.77401	0.00553704	0.0385723
HNRNPA2B1	345.65	-1.1979	0.204708	-5.85174	4.86455e-09	2.95865e-07
CARMN	14.3956	-1.20009	0.404768	-2.96487	0.00302806	0.0242928
CTSA	31.5459	-1.20177	0.33902	-3.54482	0.00039288	0.00499016
TCEAL3	30.8034	-1.2022	0.336198	-3.57588	0.000349053	0.00455545
COL6A3	159.582	-1.20359	0.205255	-5.86385	4.52246e-09	2.83424e-07
RREB1	18.2298	-1.20381	0.412819	-2.91608	0.00354456	0.0273502
CHRNB1	13.8345	-1.20455	0.442269	-2.72358	0.00645793	0.0431325
EDARADD	17.0436	-1.20462	0.399378	-3.01623	0.00255938	0.0213762
P4HA1	95.3442	-1.20479	0.260369	-4.62723	3.70597e-06	0.000102495
AXL	147.51	-1.20536	0.433553	-2.78019	0.00543265	0.0380125
PTGS1	44.2938	-1.20672	0.313984	-3.84326	0.000121411	0.00186916
MRI1	14.4881	-1.21635	0.402512	-3.0219	0.00251194	0.0211288
AK4	45.4395	-1.21642	0.357955	-3.39826	0.000678168	0.00765096
CTNNB1	215.118	-1.21761	0.270582	-4.49997	6.7964e-06	0.000170143
TIMP3	285.505	-1.22104	0.243356	-5.01749	5.23498e-07	1.85334e-05
SDPR	159.892	-1.22161	0.173099	-7.05729	1.69779e-12	2.59817e-10
TMEM19	12.9745	-1.22379	0.420001	-2.91377	0.0035709	0.0274338
OSR2	33.3095	-1.22488	0.394959	-3.10129	0.00192678	0.0173909
COL15A1	18.6733	-1.23191	0.371988	-3.31171	0.000927288	0.00991513
SYNGR1	17.6886	-1.23279	0.41355	-2.98098	0.00287329	0.0232609
GATSL2	105.095	-1.23285	0.235455	-5.23605	1.64048e-07	7.01122e-06
SPCS3	98.1803	-1.2385	0.183987	-6.73145	1.67976e-11	2.01741e-09
GGCX	29.5131	-1.24184	0.301097	-4.12439	3.71714e-05	0.000703914
LOC100506725	32.6679	-1.24759	0.321947	-3.87515	0.00010656	0.00168507
ND1	969.349	-1.24905	0.159115	-7.84999	4.1608e-15	8.77282e-13
BMPR1A	21.0727	-1.25072	0.405892	-3.0814	0.00206029	0.0181842
PLOD2	83.3799	-1.25183	0.295543	-4.2357	2.27837e-05	0.000465835
TNS1	109.595	-1.25372	0.244494	-5.12784	2.93086e-07	1.14909e-05
GLIPR2	47.8429	-1.25719	0.234744	-5.35556	8.52924e-08	3.90944e-06
POLR2L	234.033	-1.26257	0.186432	-6.77226	1.26788e-11	1.58285e-09
PPP2R1B	12.5639	-1.26314	0.442338	-2.85561	0.00429549	0.0315882
NAV1	32.1211	-1.26479	0.332406	-3.80497	0.000141819	0.00212908
PAGR1	12.3557	-1.26876	0.446722	-2.84015	0.00450923	0.0327342
HILPDA	42.6611	-1.27324	0.281069	-4.52999	5.89878e-06	0.000150451
GJA1	52.1973	-1.27458	0.244002	-5.22364	1.75439e-07	7.37324e-06
MEIS1	41.3032	-1.27586	0.291341	-4.37927	1.19075e-05	0.00027482
BICC1	368.454	-1.27625	0.413396	-3.08724	0.00202027	0.0179479
KCNAB1	30.4202	-1.27942	0.364651	-3.50861	0.000450459	0.00551679
RDH10	25.6832	-1.28074	0.402139	-3.18481	0.00144849	0.0139526
CDH2	48.6105	-1.28204	0.333867	-3.83996	0.000123052	0.00188736
SAMD9	20.6638	-1.2837	0.348241	-3.68623	0.0002276	0.00321349
PDK2	14.6917	-1.28986	0.405339	-3.18217	0.00146175	0.0140376
FKBP14	59.5154	-1.29393	0.224227	-5.77061	7.89846e-09	4.49934e-07
AK1	79.1422	-1.29461	0.212881	-6.08141	1.1913e-09	8.76203e-08
TUBB6	57.129	-1.29506	0.269875	-4.79874	1.59669e-06	5.01635e-05
LDAH	14.9187	-1.29717	0.424652	-3.05467	0.0022531	0.0194872
ZC3HAV1L	36.4883	-1.29828	0.362364	-3.58281	0.000339917	0.00446077
APEX2	10.3598	-1.30134	0.480474	-2.70844	0.00675993	0.0447486
COL21A1	77.7714	-1.30594	0.259466	-5.03318	4.82401e-07	1.73372e-05
SYNPO2	109.852	-1.3068	0.298963	-4.37109	1.23627e-05	0.000282643
STK17B	40.5426	-1.30792	0.37946	-3.4468	0.000567268	0.00660397
NID2	20.725	-1.31028	0.388848	-3.36964	0.000752673	0.00834272
COL1A2	3078.71	-1.31176	0.150456	-8.7186	2.81668e-18	8.09838e-16
CEMIP	25.3471	-1.3126	0.407956	-3.21752	0.00129306	0.0128198
RASSF2	13.3437	-1.3193	0.447199	-2.95014	0.00317628	0.0251557
TRNT1	15.9348	-1.32072	0.406812	-3.24652	0.00116824	0.0119186
PGRMC2	124.209	-1.32612	0.207626	-6.38706	1.6911e-10	1.60452e-08
PAFAH1B2	209.883	-1.33166	0.323229	-4.11988	3.79064e-05	0.00071484
IFI6	32.7732	-1.33392	0.410801	-3.24712	0.00116579	0.0119186
PPP1R3C	86.4713	-1.33585	0.299089	-4.46638	7.95528e-06	0.000197075
GPAA1	21.6655	-1.33842	0.366815	-3.64875	0.000263514	0.00362351
SMARCAD1	15.6479	-1.33896	0.413999	-3.23421	0.00121979	0.0123121
OMD	55.2095	-1.34499	0.319613	-4.20817	2.57445e-05	0.000517508
NPTN	172.878	-1.34622	0.195633	-6.88137	5.92812e-12	8.27147e-10
IGF1	98.3355	-1.34827	0.233447	-5.7755	7.67234e-09	4.43873e-07
PCDH9	20.8969	-1.35198	0.374201	-3.61297	0.000302714	0.00405671
PXMP4	16.0027	-1.35595	0.393337	-3.44729	0.000566246	0.00660017
PKM	199.393	-1.35916	0.238114	-5.70803	1.14288e-08	6.23856e-07
RAPGEF5	35.6137	-1.35929	0.383247	-3.54677	0.000389978	0.00496659
SETBP1	22.4025	-1.35995	0.425992	-3.19244	0.00141076	0.0136445
PALMD	14.9309	-1.36031	0.412053	-3.3013	0.000962364	0.0101907
ANP32E	220.788	-1.36227	0.286428	-4.75605	1.97413e-06	5.9842e-05
IGFBP5	215.427	-1.37099	0.271388	-5.05177	4.37738e-07	1.60358e-05
ROR1	14.8472	-1.37676	0.470692	-2.92498	0.00344479	0.0267246
MECOM	10.7347	-1.37882	0.480808	-2.86772	0.00413439	0.0307182
ACTB	2322.52	-1.37951	0.218052	-6.32651	2.50773e-10	2.22368e-08
CSRP2	93.1529	-1.38098	0.254533	-5.42553	5.77829e-08	2.75499e-06
SNRNP35	31.863	-1.38661	0.352771	-3.93064	8.47206e-05	0.00139796
PGK1	527.109	-1.39642	0.219418	-6.36421	1.96296e-10	1.80821e-08
ACAT2	14.8561	-1.39774	0.464523	-3.00898	0.00262127	0.0217401
TNKS1BP1	10.1925	-1.40004	0.485103	-2.88608	0.00390079	0.0293735
MSANTD2	18.7289	-1.41002	0.415395	-3.39442	0.000687752	0.00774068
BMP4	23.2461	-1.41226	0.395696	-3.56905	0.000358285	0.00465672
NRG1	28.4147	-1.41607	0.384236	-3.68541	0.000228333	0.00321428
HNRNPM	66.8068	-1.41937	0.248325	-5.71576	1.09214e-08	6.02456e-07
SERINC5	66.4439	-1.41959	0.32539	-4.36272	1.28453e-05	0.000292268
TMEM189	9.60309	-1.42592	0.523975	-2.72135	0.00650166	0.0433505
SPON2	20.9647	-1.42616	0.427628	-3.33504	0.000852881	0.00923759
TXNIP	101.239	-1.4359	0.310331	-4.62701	3.70989e-06	0.000102495
KLHDC3	11.2238	-1.44583	0.530465	-2.72559	0.00641872	0.0429484
MN1	12.6085	-1.44714	0.485196	-2.98258	0.0028583	0.0231791
SCD	121.698	-1.44785	0.473454	-3.05806	0.00222773	0.0193206
AREL1	8.66126	-1.44812	0.544215	-2.66093	0.00779249	0.0498888
RGS4	75.9982	-1.45431	0.299325	-4.85863	1.18201e-06	3.79172e-05
FAM212B	14.2223	-1.45522	0.482734	-3.01453	0.00257375	0.0214208
CRISPLD2	11.4897	-1.45798	0.528907	-2.7566	0.00584063	0.0400115
MEST	43.7045	-1.46005	0.402014	-3.63183	0.000281416	0.0038144
SERPINE2	343.4	-1.46097	0.298753	-4.89023	1.00719e-06	3.31814e-05
ANKRD1	61.4539	-1.46404	0.323876	-4.52036	6.17342e-06	0.000156196
TCEAL1	61.0064	-1.46839	0.236563	-6.20717	5.3946e-10	4.48982e-08
ELN	70.8804	-1.46922	0.301261	-4.87691	1.07759e-06	3.52558e-05
PPP1R12B	20.6518	-1.47989	0.377111	-3.92428	8.69895e-05	0.00143043
C3orf58	102.252	-1.48268	0.341126	-4.34642	1.38377e-05	0.000309652
LANCL2	12.8255	-1.48612	0.473345	-3.13961	0.00169172	0.0155987
ACTG1P20	14.3227	-1.49568	0.433797	-3.44788	0.000565001	0.00659377
MRVI1	12.6306	-1.50015	0.469717	-3.19373	0.00140448	0.0136116
SRRT	10.2811	-1.50859	0.545488	-2.76558	0.00568224	0.0393655
TSPAN31	17.3276	-1.51094	0.397768	-3.79853	0.000145557	0.00218174
CDH11	56.2316	-1.52183	0.269229	-5.65254	1.58092e-08	8.42681e-07
PHLDB1	29.7068	-1.52281	0.333205	-4.57019	4.8728e-06	0.00012807
HMGCS1	77.1556	-1.53302	0.360414	-4.25349	2.10462e-05	0.000434902
MAP3K13	72.8639	-1.5336	0.225189	-6.81028	9.74085e-12	1.28363e-09
EML4	208.018	-1.53517	0.194081	-7.90994	2.57507e-15	5.68191e-13
NDUFA4L2	244.182	-1.53687	0.41268	-3.72412	0.000195995	0.00283475
SCUBE3	49.8352	-1.5425	0.34744	-4.43961	9.01228e-06	0.000220383
FMO2	52.5577	-1.54879	0.499689	-3.09951	0.00193838	0.0174657
LOC105369340	16.4096	-1.55176	0.501847	-3.0921	0.00198746	0.0177728
LOC100996447	15.5025	-1.55544	0.501163	-3.10365	0.00191149	0.017289
MARCKS	456.744	-1.55584	0.448218	-3.47116	0.000518222	0.00620819
MSRB1	11.7222	-1.56788	0.521202	-3.0082	0.00262799	0.0217768
NT5DC2	10.5876	-1.57541	0.507982	-3.10131	0.00192664	0.0173909
PLAC9	455.938	-1.57831	0.27353	-5.77017	7.91937e-09	4.49934e-07
SRSF6	241.903	-1.57892	0.31171	-5.06536	4.0764e-07	1.51674e-05
ITGA5	9.53976	-1.58395	0.537278	-2.9481	0.00319734	0.0252849
ANGPTL4	59.8189	-1.58971	0.361738	-4.39463	1.10961e-05	0.000259309
COL3A1	1104.46	-1.59445	0.138785	-11.4887	1.50393e-30	1.18911e-27
SNORD137	9.03531	-1.60393	0.566402	-2.83178	0.00462898	0.0334499
PODN	11.9642	-1.60629	0.550856	-2.91599	0.0035456	0.0273502
WISP2	19.7842	-1.61683	0.412627	-3.91838	8.91463e-05	0.0014558
EIF4EBP2	66.7427	-1.62205	0.264217	-6.13909	8.29953e-10	6.40211e-08
PLN	16.8416	-1.62947	0.45842	-3.55454	0.000378646	0.00486801
AP5S1	9.52295	-1.64059	0.55964	-2.93151	0.0033732	0.0262551
FZD2	21.6627	-1.64238	0.382898	-4.28935	1.79196e-05	0.000382069
MYH10	384.735	-1.67567	0.286206	-5.85477	4.77664e-09	2.92392e-07
LINC01279	343.659	-1.68106	0.26216	-6.41234	1.43304e-10	1.38741e-08
TUBA1A	756.114	-1.68334	0.191886	-8.77258	1.74619e-18	5.34446e-16
CNN1	19.8766	-1.68533	0.497474	-3.38777	0.000704637	0.00790259
INAFM2	11.385	-1.68692	0.546604	-3.08618	0.00202748	0.0179634
MRC2	15.3402	-1.69551	0.453467	-3.739	0.000184751	0.00268441
ESM1	13.1097	-1.7007	0.567067	-2.99911	0.00270773	0.0222365
SPA17	10.1041	-1.70117	0.54195	-3.13899	0.00169533	0.0156168
LDHA	1310.59	-1.71596	0.217412	-7.89265	2.95844e-15	6.37947e-13
PPP1CA	13.281	-1.72321	0.475819	-3.62156	0.000292827	0.00394651
DDIT4	27.4951	-1.74298	0.402896	-4.32612	1.51757e-05	0.000332533
CHMP1A	8.53185	-1.75688	0.579667	-3.03085	0.00243868	0.0206407
SLC41A2	29.2945	-1.75741	0.397823	-4.41758	9.98107e-06	0.000237941
SLN	50.6883	-1.76464	0.537775	-3.28137	0.00103305	0.0107947
ADAM10	90.3573	-1.76875	0.293822	-6.01982	1.74616e-09	1.20055e-07
SLC40A1	468.847	-1.77905	0.394981	-4.50415	6.66399e-06	0.00016727
FUT11	47.5832	-1.78076	0.308545	-5.77149	7.85728e-09	4.49934e-07
ACTA1	7.70905	-1.80362	0.6452	-2.79544	0.00518294	0.0365313
SULF1	190.26	-1.81709	0.312092	-5.82231	5.80414e-09	3.44185e-07
COX1	17637.6	-1.83802	0.160297	-11.4663	1.94774e-30	1.42155e-27
TNFRSF11B	276.107	-1.84529	0.460918	-4.00351	6.24102e-05	0.0011027
INMT	118.825	-1.84957	0.317577	-5.82401	5.74515e-09	3.4283e-07
COX3	7432.5	-1.86282	0.118787	-15.6821	2.00583e-55	9.51566e-52
FAM26E	6.81178	-1.87066	0.679649	-2.75239	0.00591624	0.0404127
HEYL	6.91422	-1.87428	0.692283	-2.70739	0.00678151	0.0447759
PDGFRA	153.097	-1.8797	0.27436	-6.85123	7.32199e-12	9.92444e-10
GDF6	12.4011	-1.88292	0.572405	-3.2895	0.00100367	0.010552
METTL7A	55.4188	-1.88615	0.33197	-5.68169	1.33367e-08	7.14909e-07
EFNA5	20.1839	-1.88626	0.535492	-3.52248	0.000427522	0.00530223
CD248	24.126	-1.88903	0.368635	-5.12439	2.9851e-07	1.16554e-05
PHF23	12.5662	-1.90737	0.493796	-3.86266	0.00011216	0.00175029
KCNQ1OT1	69.0358	-1.90855	0.305777	-6.24163	4.33025e-10	3.66834e-08
COX20	19.1231	-1.91563	0.463283	-4.1349	3.55114e-05	0.000676571
DNM3OS	175.697	-1.916	0.211559	-9.0566	1.34581e-19	4.91116e-17
ACTA2	3345.9	-1.91641	0.311156	-6.15901	7.32025e-10	5.78788e-08
PENK	7.2777	-1.91909	0.674708	-2.84433	0.00445056	0.0324573
ENG	34.9447	-1.94848	0.323005	-6.03235	1.61595e-09	1.13571e-07
C5orf46	128.029	-1.98133	0.32321	-6.13015	8.77938e-10	6.61101e-08
ACTG2	22.94	-1.98301	0.546815	-3.62648	0.000287316	0.00388327
LRRC32	21.8883	-1.99154	0.4343	-4.58563	4.52622e-06	0.000120961
LOC107984131	9.61981	-1.99749	0.574816	-3.47501	0.000510842	0.00613528
EMILIN1	10.4454	-1.99943	0.579063	-3.45287	0.000554662	0.00653744
C6orf120	10.7612	-2.01891	0.566644	-3.56293	0.000366744	0.00474069
CCL11	16.7429	-2.02369	0.444201	-4.55581	5.21834e-06	0.000135648
FGF7	156.852	-2.03247	0.30546	-6.65379	2.85639e-11	3.11511e-09
ZNF587B	7.18287	-2.05436	0.693446	-2.96254	0.00305115	0.0244298
PLXNA4	12.675	-2.09859	0.608431	-3.44918	0.000562289	0.00658641
CYTB	11994.6	-2.11155	0.119204	-17.7137	3.28659e-70	3.11832e-66
ND3	924.919	-2.12642	0.500316	-4.25016	2.13622e-05	0.000439663
KCNK15	7.735	-2.14591	0.698711	-3.07124	0.00213173	0.0186071
WDR77	7.43527	-2.14603	0.749504	-2.86327	0.0041929	0.0310556
KCTD21	6.82451	-2.15417	0.737418	-2.92124	0.00348647	0.0270258
PTGIS	109.969	-2.1568	0.340447	-6.33521	2.37014e-10	2.1417e-08
MXRA5	16.0669	-2.15772	0.560324	-3.85084	0.000117714	0.00182793
NRK	11.0933	-2.16816	0.568178	-3.81599	0.000135636	0.00204922
KRT18	39.5132	-2.1715	0.603769	-3.59658	0.00032243	0.00427265
ND6	1542.94	-2.18058	0.245541	-8.88069	6.64467e-19	2.17395e-16
LRRC17	72.2371	-2.19311	0.241585	-9.07798	1.10608e-19	4.1978e-17
CHMP6	9.29644	-2.207	0.639123	-3.45318	0.000554022	0.00653744
LOC105370569	6.70032	-2.21177	0.730755	-3.02669	0.00247247	0.0208894
LOC105370526	15.0163	-2.21938	0.62557	-3.54778	0.000388498	0.00496318
SLC16A2	18.6268	-2.22242	0.540269	-4.11354	3.89638e-05	0.000724879
VASP	8.83092	-2.22727	0.666655	-3.34097	0.000834869	0.00910487
ERG	7.17415	-2.29687	0.744252	-3.08615	0.00202769	0.0179634
COL1A1	2871.38	-2.31435	0.200078	-11.5672	6.0417e-31	5.21124e-28
LDLR	14.7618	-2.31893	0.622753	-3.72368	0.000196342	0.00283545
SLC26A2	8.49207	-2.32948	0.689036	-3.38079	0.000722788	0.00806802
KIAA1324L	7.09811	-2.48951	0.824236	-3.02038	0.00252456	0.0211786
MIR210HG	6.41401	-2.49903	0.909884	-2.74653	0.0060229	0.0409937
HMOX1	5.10291	-2.5308	0.935279	-2.70594	0.00681123	0.0448473
SPATA13	6.66263	-2.54139	0.865748	-2.93548	0.00333029	0.0260923
NRXN3	16.3942	-2.58188	0.564084	-4.57712	4.71424e-06	0.000124592
COX2	8027.99	-2.61114	0.183201	-14.2529	4.3028e-46	1.02063e-42
SLCO3A1	5.37323	-2.61584	0.927678	-2.81978	0.00480572	0.0344907
F3	7.18933	-2.6159	0.816959	-3.202	0.00136478	0.0132539
FBN2	7.49364	-2.68146	0.800588	-3.34937	0.000809965	0.00887408
LOC105372011	15.5236	-2.82883	0.612967	-4.61498	3.93133e-06	0.000107185
LOC107984791	4.76375	-2.93685	1.02152	-2.87498	0.00404055	0.0301235
CPA4	4.77781	-2.94911	1.03167	-2.85859	0.00425524	0.0314193
FIGN	14.4279	-2.98317	0.636721	-4.68521	2.79672e-06	7.96855e-05
GNA14	4.56321	-3.01557	1.08306	-2.7843	0.00536439	0.0376181
OGFOD3	3.36828	-3.16631	1.15873	-2.73256	0.00628437	0.042288
LOC105377123	8.07326	-3.18723	0.928356	-3.4332	0.000596509	0.00686854
POP1	11.0363	-3.26681	0.77806	-4.19867	2.68489e-05	0.000535174
LOC105374235	3.76199	-3.32809	1.14686	-2.9019	0.00370905	0.0282547
LEP	6.85841	-3.43937	1.27952	-2.68801	0.00718783	0.0467431
LOC107985957	3.93944	-3.47582	1.14724	-3.02971	0.00244787	0.0207
MIR6723	21.162	-3.66945	0.697762	-5.25889	1.44931e-07	6.25049e-06
RAB9B	5.418	-3.91202	1.13105	-3.45875	0.000542681	0.00642816
ZNF223	6.0603	-4.09268	1.12584	-3.63523	0.000277738	0.00377533
CA3	6.17137	-4.11249	1.44024	-2.85541	0.0042981	0.0315882
DAPP1	7.76819	-4.47106	1.4097	-3.17163	0.00151587	0.0143539
