# Supplementary material for: ATF3 promotes ferroptosis in sorafenib-induced cardiotoxicity by suppressing Slc7a11 expression
Source: Front Pharmacol. 2022 Sep 23;13:904314. doi: 10.3389/fphar.2022.904314 (PMC9537618; doi:10.3389/fphar.2022.904314)
Supplement: Supplementary file 6 [file Table4.XLSX]

## Sheet: line B
The mRNA expression data of line B
id	baseMean	log2FoldChange	lfcSE	stat	pvalue	padj
TMEM71	6.92878	3.82781	0.544951	7.02414	2.15391e-12	2.58896e-10
LINC00906	4.73907	3.61801	0.64188	5.63658	1.7346e-08	7.57482e-07
LINC00629	2.44266	3.30232	0.799402	4.13098	3.61218e-05	0.000563648
DIRAS3	8.66513	3.19818	0.473558	6.7535	1.44321e-11	1.49749e-09
MAP2K6	2.27328	3.10514	0.825157	3.76309	0.000167826	0.00204559
ATF3	33.3588	3.09643	0.278669	11.1115	1.10265e-28	1.91231e-25
PWWP2B	1.7349	2.86734	0.915256	3.13283	0.0017313	0.0134644
PPIL6	6.46521	2.84475	0.4915	5.78789	7.12753e-09	3.42009e-07
LOC102724983	3.06592	2.77034	0.668507	4.14407	3.41192e-05	0.000536538
C5orf56	15.9547	2.7454	0.347456	7.90143	2.75711e-15	6.31535e-13
LINC01412	3.78941	2.71354	0.600507	4.51875	6.22067e-06	0.000124619
LOC102724895	1.92785	2.6689	0.853593	3.12667	0.00176798	0.0137049
LINC01265	2.22952	2.62006	0.787997	3.32496	0.000884312	0.00801414
SUPV3L1	51.9975	2.59069	0.195515	13.2506	4.47707e-40	5.43516e-36
CASP5	5.71983	2.5588	0.523419	4.88862	1.01545e-06	2.6511e-05
MT1M	27.9419	2.55103	0.646382	3.94663	7.9258e-05	0.00110258
AQP11	3.47898	2.53087	0.596742	4.24114	2.22384e-05	0.000372893
LOC105379225	2.05282	2.50103	0.802798	3.1154	0.00183698	0.0140789
OSBPL6	3.9702	2.42896	0.584729	4.15399	3.26724e-05	0.000515121
MT1E	440.996	2.4094	0.415481	5.79908	6.66817e-09	3.25107e-07
SNHG1	110.981	2.39291	0.194119	12.327	6.47962e-35	2.62209e-31
MT1DP	2.37818	2.38161	0.762728	3.12249	0.00179326	0.0138399
THEMIS2	2.18611	2.38	0.732763	3.24798	0.00116229	0.00993676
TOX2	3.34335	2.37906	0.623457	3.81591	0.000135682	0.00173205
THAP10	2.9926	2.37364	0.645178	3.67905	0.000234107	0.00270672
LOC102724958	2.13423	2.36386	0.756652	3.12411	0.00178346	0.0137994
KCNA1	2.96385	2.35723	0.661781	3.56195	0.000368106	0.00395469
LOC105374733	2.29382	2.34853	0.765008	3.06995	0.00214098	0.0157907
SNHG7	9.34724	2.34598	0.426139	5.5052	3.68755e-08	1.48727e-06
TXLNB	7.06276	2.33238	0.443238	5.26214	1.42386e-07	4.67181e-06
LOC344887	6.28866	2.3054	0.443553	5.19757	2.0191e-07	6.33381e-06
WHRN	1.98083	2.29862	0.780119	2.9465	0.00321396	0.021834
CUBN	2.06022	2.28393	0.753932	3.02936	0.00245076	0.0174705
LOC102723493	1.86059	2.2657	0.83343	2.71853	0.00655732	0.0384013
THEM6	4.39793	2.25406	0.54162	4.1617	3.15883e-05	0.000501284
CLDN1	2.36235	2.25339	0.724459	3.11045	0.00186804	0.0142635
BMP2	2.23781	2.22949	0.746724	2.9857	0.00282928	0.0196496
MT1X	98.6636	2.21682	0.482385	4.59554	4.31633e-06	9.0815e-05
LOC105377642	1.97153	2.18781	0.813411	2.68967	0.00715219	0.0410532
TSGA10	4.6435	2.17329	0.505962	4.29536	1.74407e-05	0.000304209
HLF	2.82066	2.13764	0.700294	3.05249	0.00226952	0.0164587
LOC105378853	7.98903	2.1366	0.407714	5.24044	1.60194e-07	5.186e-06
MT1HL1	2.01432	2.13087	0.773818	2.7537	0.00589249	0.0355012
PARD6B	3.08265	2.12289	0.656231	3.23498	0.00121651	0.0102987
GPER1	4.10983	2.11939	0.563105	3.76375	0.000167387	0.00204259
OSGIN1	3.19472	2.0985	0.633557	3.31225	0.000925497	0.00828651
PTX3	369.113	2.08848	0.159226	13.1164	2.65188e-39	1.60969e-35
HRK	6.80592	2.08001	0.441592	4.71027	2.47395e-06	5.64544e-05
MAP2	32.862	2.07497	0.218428	9.49953	2.10832e-21	1.96885e-18
PLIN2	452.176	2.06542	0.183987	11.2259	3.04268e-29	6.15636e-26
BEX2	8.11456	2.06189	0.407845	5.05558	4.29086e-07	1.22888e-05
SOX13	1.90648	2.05589	0.783826	2.62289	0.00871872	0.0477641
GRK3	2.28245	2.05126	0.770712	2.66151	0.007779	0.0437614
LOC105379040	38.8602	2.04668	0.227036	9.01478	1.9726e-19	1.14035e-16
STOX2	4.8651	2.03988	0.486841	4.19004	2.78908e-05	0.000448469
ASPHD2	2.55474	2.03115	0.69238	2.93357	0.00335088	0.0225497
LOC105377006	7.58179	2.01338	0.429219	4.69079	2.72148e-06	6.14102e-05
SLC22A15	10.3559	2.01171	0.365403	5.50546	3.68205e-08	1.48727e-06
ATP8	39.8745	1.99427	0.249546	7.99161	1.33193e-15	3.51514e-13
RAB39B	2.91841	1.98933	0.66149	3.00734	0.00263543	0.018558
LOC100505774	2.9869	1.96877	0.621194	3.16933	0.00152791	0.0122354
CTH	27.97	1.95775	0.252262	7.76081	8.43906e-15	1.73644e-12
ORC6	3.42835	1.95646	0.572736	3.41598	0.000635526	0.00616729
SLC3A2	131.202	1.95506	0.195558	9.99733	1.56554e-23	1.72779e-20
APBA3	4.29831	1.95143	0.509661	3.82887	0.000128731	0.00165726
LOC102724993	3.99588	1.95093	0.560939	3.47798	0.000505217	0.00513679
FGF2	72.2702	1.93402	0.171075	11.3051	1.23823e-29	3.00642e-26
SLC12A8	24.0162	1.90814	0.240943	7.91948	2.38499e-15	5.79075e-13
TSLP	144.808	1.89871	0.315388	6.02022	1.74182e-09	1.03149e-07
LPCAT4	13.1587	1.89036	0.349015	5.41629	6.08497e-08	2.266e-06
IRS1	14.2146	1.88318	0.34751	5.41908	5.99068e-08	2.23775e-06
PRELID3A	3.59248	1.88142	0.553881	3.39678	0.000681826	0.00649715
AR	5.17927	1.87981	0.481626	3.90304	9.49903e-05	0.00129118
SLCO6A1	38.1423	1.87161	0.246025	7.60742	2.79615e-14	4.78103e-12
GADD45G	3.94069	1.86854	0.53986	3.46115	0.000537875	0.00541443
ABCG1	2.38259	1.86842	0.692081	2.69971	0.00694006	0.0401201
IRF1	8.056	1.84558	0.477246	3.86714	0.000110119	0.00145626
ARNTL	10.2429	1.84393	0.360716	5.11186	3.19005e-07	9.44566e-06
LZTS3	7.63271	1.83949	0.399467	4.60487	4.12717e-06	8.80561e-05
PMAIP1	15.809	1.83903	0.322127	5.70903	1.13622e-08	5.14692e-07
KITLG	16.8654	1.83479	0.284476	6.44972	1.12061e-10	9.5134e-09
PPP1R15A	74.6792	1.83472	0.170266	10.7756	4.48922e-27	6.05547e-24
SPATA4	3.71384	1.8314	0.538574	3.40047	0.000672708	0.00643552
OLFML2A	10.1824	1.82399	0.393697	4.63299	3.60428e-06	7.81357e-05
PCDH17	2.887	1.82169	0.653917	2.7858	0.0053395	0.0327216
CLIP2	4.46237	1.80542	0.530017	3.40635	0.000658371	0.00632328
LOC105376235	4.13317	1.80291	0.563657	3.19859	0.00138102	0.0113628
CABLES1	26.8945	1.78847	0.289036	6.18769	6.10503e-10	4.18729e-08
SRXN1	31.2112	1.78685	0.206832	8.63912	5.66479e-18	2.54706e-15
ODF3L1	4.28045	1.78621	0.518695	3.44366	0.000573904	0.00569215
SNHG12	17.7301	1.7861	0.285648	6.25281	4.0312e-10	2.94812e-08
SLC43A3	17.3095	1.78351	0.263752	6.76208	1.36022e-11	1.42355e-09
TLN2	14.3718	1.7663	0.295627	5.97474	2.3046e-09	1.32597e-07
RGS20	16.8581	1.76384	0.327484	5.38604	7.2025e-08	2.60233e-06
NCKAP5	12.3739	1.75522	0.311871	5.62803	1.8228e-08	7.87501e-07
TYMSOS	4.62326	1.74073	0.527614	3.29926	0.000969411	0.00860911
GADD45A	126.866	1.7252	0.157072	10.9835	4.59015e-28	6.96555e-25
LOC101930114	8.34868	1.71207	0.393816	4.34738	1.37771e-05	0.00024889
FANCE	3.42833	1.69412	0.57562	2.94312	0.00324923	0.0220244
CERS6	10.0508	1.69354	0.348154	4.86436	1.1483e-06	2.94723e-05
LOC441242	3.12345	1.68898	0.6338	2.66484	0.00770246	0.0434878
KLF11	23.2723	1.66988	0.247973	6.73412	1.6493e-11	1.68256e-09
MSC	133.069	1.6697	0.180613	9.24461	2.36107e-20	1.79146e-17
PPP1R14C	4.43106	1.65118	0.503581	3.27887	0.00104225	0.00914394
TYSND1	5.98802	1.6505	0.454809	3.629	0.000284521	0.00318056
PPARG	4.87987	1.64949	0.540584	3.05131	0.00227844	0.0165037
KLF15	4.36849	1.63917	0.523585	3.13066	0.00174413	0.0135469
FAM124A	3.41268	1.63675	0.58439	2.80079	0.00509777	0.0316557
PUS1	3.14571	1.63252	0.6022	2.71092	0.00670968	0.03903
C10orf10	238.757	1.6322	0.20254	8.05864	7.71448e-16	2.178e-13
LOC101929174	5.71781	1.62543	0.440803	3.68742	0.000226538	0.0026444
NOTCH1	3.28236	1.62236	0.599822	2.70475	0.00683567	0.0396868
SPINK1	16.3354	1.61702	0.313341	5.16059	2.46176e-07	7.49018e-06
ERN1	11.5302	1.61695	0.349559	4.62568	3.73363e-06	8.03657e-05
P3H2	12.7715	1.60672	0.309497	5.19138	2.08738e-07	6.48103e-06
AFAP1L1	3.97732	1.60671	0.545602	2.94485	0.00323114	0.0219262
PIM1	12.2394	1.6017	0.425565	3.76371	0.000167411	0.00204259
NHSL1	10.8667	1.59727	0.347418	4.59754	4.27512e-06	9.07342e-05
TCEA3	25.0952	1.59596	0.27738	5.75369	8.73176e-09	4.10867e-07
FAXDC2	29.4862	1.5921	0.309941	5.13678	2.79482e-07	8.41913e-06
GTF2IRD1	15.6308	1.59005	0.288537	5.51073	3.57339e-08	1.45087e-06
LINC00882	11.9972	1.57956	0.347643	4.54363	5.52927e-06	0.000112438
MKNK2	23.7493	1.57766	0.257253	6.13271	8.63927e-10	5.63875e-08
PARD3	20.5688	1.57355	0.265041	5.93702	2.90258e-09	1.63873e-07
BCL2L1	10.9963	1.57314	0.383927	4.0975	4.17639e-05	0.000632976
CPSF4	52.3364	1.57147	0.202142	7.77412	7.59766e-15	1.59027e-12
LOC101929147	5.69403	1.56683	0.455518	3.43966	0.000582446	0.00575806
IFIT2	104.558	1.55657	0.179995	8.64785	5.2481e-18	2.45046e-15
TBL1X	13.914	1.54327	0.292967	5.26771	1.38139e-07	4.56199e-06
C7orf26	6.48485	1.53604	0.419624	3.66051	0.000251715	0.00287201
TRIB3	123.098	1.53571	0.321689	4.77391	1.80686e-06	4.25927e-05
LINC01260	9.26921	1.52983	0.362411	4.22124	2.42963e-05	0.000397516
TGFBR3	8.9671	1.52976	0.381271	4.01227	6.01386e-05	0.000865711
CREB5	19.0459	1.50966	0.260125	5.80359	6.4908e-09	3.21911e-07
PPM1H	14.2685	1.49677	0.28139	5.3192	1.04225e-07	3.5642e-06
IRF2BP2	94.818	1.49069	0.189873	7.85096	4.12862e-15	8.79324e-13
MT1A	15.9545	1.47824	0.282168	5.23885	1.61576e-07	5.21685e-06
SLC6A9	4.43827	1.47372	0.481452	3.06099	0.00220609	0.0160949
LINC00963	15.5003	1.46166	0.275934	5.29714	1.17632e-07	3.95582e-06
MT2A	2201.51	1.45893	0.323146	4.51477	6.33842e-06	0.000126352
CSNK2A2	8.74889	1.45644	0.361582	4.02796	5.62631e-05	0.000821942
HSBP1L1	9.38318	1.45263	0.374173	3.88225	0.000103493	0.00138218
BTG1	65.7515	1.44926	0.249725	5.80345	6.49655e-09	3.21911e-07
GCHFR	12.6274	1.44918	0.344953	4.2011	2.65623e-05	0.00043053
DICER1-AS1	9.29059	1.4478	0.375435	3.85633	0.000115103	0.00150576
ZC3H6	14.7771	1.44374	0.289446	4.98795	6.10226e-07	1.67985e-05
ZNF598	7.03409	1.44192	0.398406	3.61923	0.000295476	0.00328397
LINC01354	11.415	1.43918	0.328696	4.37846	1.19521e-05	0.000219846
PEG10	5.3016	1.43808	0.470588	3.05593	0.00224365	0.0163003
LAYN	18.8676	1.43661	0.275247	5.21933	1.79573e-07	5.72183e-06
ZNF319	6.7531	1.43456	0.453959	3.16012	0.00157705	0.0125133
APOBEC3D	4.47338	1.42917	0.493783	2.89433	0.00379965	0.0249609
PYCARD	6.28262	1.4206	0.434872	3.2667	0.00108809	0.0094623
NANOS1	4.3352	1.42053	0.490177	2.89799	0.0037556	0.0246982
PRKACB	53.855	1.4179	0.190476	7.444	9.7681e-14	1.42873e-11
GAREM1	6.54311	1.41431	0.424219	3.3339	0.000856359	0.00781082
ARL4C	15.6903	1.41364	0.26708	5.29296	1.20351e-07	4.03607e-06
HSF1	4.2462	1.4121	0.517764	2.72729	0.0063856	0.0376866
LINC01011	9.82669	1.41006	0.342053	4.12234	3.75039e-05	0.000581021
CCDC171	30.8676	1.40523	0.202096	6.95326	3.56945e-12	4.12696e-10
P2RX7	5.38361	1.40183	0.498589	2.81159	0.00492968	0.0308804
RAB33A	25.3334	1.39527	0.266626	5.23305	1.66736e-07	5.36917e-06
LOC283140	10.9173	1.39367	0.341827	4.07712	4.55973e-05	0.000686788
XPO6	13.7911	1.39361	0.286622	4.86219	1.16093e-06	2.96708e-05
LOC107987045	5.60084	1.39209	0.472138	2.94849	0.00319331	0.0217302
ERICH2	36.3453	1.38946	0.238054	5.83677	5.32211e-09	2.70337e-07
TTC39C	12.8843	1.38851	0.300645	4.61845	3.86617e-06	8.27784e-05
PLAT	182.163	1.38768	0.373374	3.7166	0.000201921	0.00239154
SALL2	6.04955	1.3822	0.472164	2.92738	0.00341833	0.0229124
HEIH	16.5807	1.37994	0.278714	4.9511	7.37963e-07	1.99529e-05
ZNF354B	6.29958	1.37889	0.435205	3.16837	0.00153299	0.0122599
POPDC2	4.73355	1.37051	0.498762	2.74784	0.00599901	0.0359822
ACACB	6.26188	1.36576	0.418434	3.26397	0.00109864	0.00951994
TRIM65	6.5501	1.3536	0.42291	3.20068	0.00137105	0.0113228
LRRN4CL	6.39454	1.3477	0.434437	3.10218	0.00192103	0.0145486
C3orf18	8.74165	1.34509	0.358697	3.74994	0.000176875	0.00213168
WNT5A	13.8656	1.34004	0.334001	4.01208	6.01862e-05	0.000865711
FRG1JP	6.76699	1.3393	0.394036	3.39893	0.000676493	0.00646154
LRRC20	4.58143	1.33797	0.476222	2.80955	0.00496115	0.0310352
NINJ1	28.2778	1.33469	0.21494	6.20961	5.3115e-10	3.72726e-08
RNF182	5.13074	1.33427	0.482071	2.76778	0.00564395	0.0342913
GDF15	120.51	1.33338	0.179277	7.43755	1.02568e-13	1.46492e-11
PELI3	7.11151	1.32575	0.407835	3.25071	0.00115117	0.00985556
FAM220A	8.43356	1.32371	0.380112	3.48242	0.000496903	0.00506074
STK33	4.21061	1.32152	0.493931	2.67551	0.00746156	0.0424278
LRRC8D	7.34889	1.31786	0.403746	3.26409	0.00109818	0.00951994
DCAF10	32.5215	1.31303	0.204052	6.43478	1.23656e-10	1.04014e-08
CMBL	39.8841	1.30914	0.199058	6.57667	4.81117e-11	4.35877e-09
BEND7	4.59417	1.30496	0.477575	2.73246	0.00628626	0.0372633
PQLC2L	52.8052	1.30493	0.182943	7.13297	9.82287e-13	1.22938e-10
TBC1D2B	11.4927	1.30394	0.307609	4.23896	2.2456e-05	0.000376021
FEM1C	7.22373	1.30051	0.407847	3.18872	0.00142903	0.0116354
MIR31HG	8.92608	1.30041	0.35467	3.66653	0.000245868	0.00282121
SPSB1	5.6224	1.29915	0.424207	3.06254	0.00219467	0.0160405
TCP10L	9.16148	1.29518	0.347863	3.72325	0.000196673	0.00233621
ZXDB	4.57793	1.29158	0.479662	2.69269	0.00708786	0.0407804
APOL6	30.0855	1.29148	0.219696	5.87849	4.14015e-09	2.17582e-07
DOCK9	18.5455	1.28855	0.294003	4.38277	1.1718e-05	0.000216195
IRAK3	5.49434	1.28436	0.458443	2.80158	0.00508537	0.0315949
ABCA1	237.347	1.2811	0.381451	3.3585	0.000783681	0.00729034
ADORA2B	16.7647	1.28029	0.266016	4.81283	1.48806e-06	3.59861e-05
GUCY1A2	8.16772	1.27815	0.365112	3.50071	0.000464012	0.00478159
TRIM16	18.8194	1.27762	0.256645	4.97815	6.41947e-07	1.7592e-05
TBC1D31	7.235	1.2766	0.418152	3.05297	0.00226592	0.0164425
ZNF354A	14.0467	1.2754	0.310063	4.11334	3.89971e-05	0.000598514
ZNF528-AS1	13.2325	1.27095	0.313755	4.05078	5.10473e-05	0.000757597
LOC107987062	10.5371	1.26858	0.341542	3.71427	0.000203795	0.00240434
CFAP221	5.22631	1.2672	0.478562	2.64794	0.00809847	0.0451887
TMEM38B	44.5162	1.26223	0.204584	6.16977	6.8389e-10	4.63822e-08
LOC105375967	32.9314	1.26077	0.235828	5.34615	8.98459e-08	3.15148e-06
PSIP1	41.0247	1.25671	0.195566	6.42605	1.30963e-10	1.06704e-08
CSF1	20.0602	1.25629	0.263547	4.76688	1.87105e-06	4.39352e-05
CCDC113	8.09423	1.25476	0.388795	3.22731	0.00124959	0.0105201
ZNF213	6.69903	1.25262	0.406929	3.07823	0.00208236	0.0154711
RIMS3	24.5403	1.25223	0.256406	4.88376	1.0408e-06	2.70563e-05
GAMT	13.4829	1.24424	0.287124	4.33345	1.46788e-05	0.000261674
TMCC1-AS1	7.61981	1.24361	0.423392	2.93725	0.0033114	0.0223459
ZBTB21	11.8834	1.23867	0.325267	3.80818	0.000139995	0.00177401
CDC14B	17.7251	1.23783	0.254148	4.8705	1.11317e-06	2.8631e-05
KIZ	35.7412	1.23655	0.209212	5.91052	3.41024e-09	1.84823e-07
PRIM1	17.274	1.23507	0.266551	4.63352	3.59494e-06	7.80726e-05
NRP2	11.3436	1.23464	0.341181	3.61872	0.000296067	0.00328542
LOC101927895	15.1573	1.23176	0.294384	4.18419	2.86188e-05	0.000459567
NSMAF	38.9472	1.22916	0.202987	6.05533	1.40131e-09	8.67951e-08
NFIL3	16.1066	1.22897	0.269771	4.5556	5.22368e-06	0.000106581
DDIT3	1584.73	1.22892	0.189332	6.49084	8.53595e-11	7.29763e-09
INHBA-AS1	7.04548	1.22867	0.433141	2.83665	0.004559	0.0290379
DNAJC1	21.8752	1.2255	0.254895	4.80785	1.52563e-06	3.68215e-05
ZNF483	10.2575	1.22215	0.346901	3.52305	0.000426607	0.00446851
SYNM	47.0316	1.2198	0.198122	6.15681	7.42271e-10	4.95119e-08
SLC7A11	33.4145	1.21956	0.228472	5.33789	9.40336e-08	3.26534e-06
GULP1	21.0699	1.21363	0.280012	4.3342	1.46294e-05	0.000261177
SRD5A3	18.1023	1.21094	0.27493	4.40453	1.06013e-05	0.00019861
TOP1MT	6.06466	1.20744	0.415521	2.90585	0.00366258	0.0241819
MXD1	14.9614	1.20431	0.30331	3.97057	7.17024e-05	0.00100541
DIP2C	21.8318	1.20386	0.301518	3.99267	6.53332e-05	0.000928741
ALKBH3	26.3088	1.20338	0.228281	5.2715	1.3531e-07	4.48815e-06
MAFG	21.9599	1.19625	0.231248	5.17301	2.30354e-07	7.06187e-06
FLYWCH1	10.1003	1.19373	0.336789	3.54445	0.00039344	0.00417514
EGFR	26.4827	1.18839	0.266782	4.45456	8.40662e-06	0.000161994
AXIN1	7.03219	1.18679	0.426061	2.78548	0.00534479	0.0327375
DTWD2	7.3907	1.18491	0.39768	2.97956	0.00288663	0.0199679
HERC3	6.89094	1.18364	0.403235	2.93535	0.00333169	0.0224455
MFHAS1	20.6065	1.18268	0.258204	4.5804	4.6408e-06	9.6637e-05
SH3RF1	22.4982	1.18189	0.244029	4.84325	1.27735e-06	3.17768e-05
CDYL	14.1387	1.18068	0.309897	3.80991	0.000139019	0.00176722
LOC105375666	8.94593	1.17415	0.378029	3.10597	0.00189655	0.0144352
DUS4L	6.44772	1.17072	0.432689	2.70568	0.00681656	0.0395947
SCN8A	5.96404	1.16878	0.432417	2.7029	0.0068737	0.0398694
FANCG	6.30871	1.16097	0.405355	2.86407	0.00418229	0.0270501
FYN	45.4603	1.16007	0.206619	5.61452	1.97107e-08	8.42563e-07
EAF2	10.5468	1.15521	0.354246	3.26105	0.00111002	0.00959119
TARBP1	13.0917	1.15218	0.303038	3.80211	0.000143471	0.00180758
GATAD1	36.1572	1.14895	0.211412	5.43463	5.49108e-08	2.07024e-06
EIF4E3	5.95347	1.14572	0.425355	2.69356	0.00706931	0.0407281
OSBPL3	9.01592	1.14555	0.364867	3.13964	0.00169158	0.0132202
SLC15A3	8.8851	1.14532	0.42038	2.7245	0.00643997	0.0378969
TEKT4P2	9.80818	1.13858	0.343618	3.31349	0.00092139	0.00827342
CRYL1	43.9666	1.13675	0.192951	5.89138	3.82984e-09	2.03032e-07
AAK1	33.4297	1.12872	0.191126	5.90562	3.51322e-09	1.89558e-07
REXO4	13.6358	1.12769	0.307887	3.66268	0.000249588	0.0028558
ARHGAP26	7.73849	1.12638	0.405069	2.78071	0.00542395	0.0331721
MYC	36.5776	1.12436	0.206146	5.45423	4.91859e-08	1.88365e-06
ZNF468	52.2827	1.1224	0.193448	5.80207	6.55003e-09	3.21933e-07
SAMD12	11.769	1.12129	0.328323	3.41521	0.000637319	0.00617482
JAK2	6.80179	1.1182	0.429497	2.6035	0.00922767	0.0498288
ZNF581	15.9204	1.11598	0.280432	3.97952	6.90535e-05	0.000975913
CASP1	70.2146	1.11223	0.229887	4.83816	1.31044e-06	3.24743e-05
MAK	27.35	1.11113	0.239893	4.63177	3.62557e-06	7.83174e-05
LOC100506127	7.38283	1.10842	0.4156	2.66704	0.00765222	0.0432284
DDX19B	18.6237	1.10805	0.26856	4.12589	3.69309e-05	0.000575535
N4BP2	7.86569	1.10679	0.371519	2.97911	0.00289091	0.0199861
RRAS2	11.1301	1.10284	0.349562	3.15493	0.00160536	0.0126965
LEMD2	14.034	1.10259	0.312823	3.52465	0.00042405	0.00444557
LIAS	34.4177	1.10074	0.197234	5.58086	2.39333e-08	1.00886e-06
ZNF496	14.1009	1.0966	0.32011	3.42571	0.000613197	0.005994
USP53	106.864	1.09603	0.138514	7.91278	2.51708e-15	5.99165e-13
DLGAP1-AS2	13.4303	1.09451	0.30273	3.61546	0.000299817	0.00332097
CYB561	7.71646	1.09449	0.411142	2.66208	0.00776587	0.043728
ABL1	28.2404	1.09294	0.226585	4.82355	1.41027e-06	3.45872e-05
FAM110B	24.5142	1.09174	0.23325	4.68055	2.86109e-06	6.38486e-05
CLEC2D	9.98621	1.0917	0.340264	3.20838	0.00133486	0.0110691
GPT2	13.2294	1.08679	0.300867	3.61221	0.000303598	0.00335978
KIF13B	13.4236	1.08601	0.299609	3.62476	0.000289228	0.00322723
MYOZ2	129.112	1.08546	0.214045	5.07116	3.95407e-07	1.14291e-05
PDK4	7.41282	1.08475	0.399927	2.71237	0.00668048	0.0388787
SNHG17	48.5466	1.08174	0.1924	5.62232	1.88414e-08	8.11117e-07
TLR4	23.6061	1.08078	0.277675	3.89225	9.93203e-05	0.00133379
EVI2A	16.1721	1.08054	0.321588	3.36001	0.000779409	0.00727288
LINC00341	11.9795	1.07979	0.32362	3.3366	0.000848106	0.00775302
ETV5	17.6483	1.07926	0.284205	3.79747	0.000146181	0.00183141
IDH1	241.929	1.07764	0.163554	6.5889	4.4309e-11	4.07509e-09
TLE1	12.039	1.0764	0.330837	3.25357	0.00113963	0.00979132
PER2	8.2739	1.0749	0.36929	2.91073	0.00360589	0.0238808
MEX3D	8.68979	1.07127	0.386561	2.77128	0.00558356	0.0339601
ME2	21.6231	1.07103	0.241363	4.43742	9.10456e-06	0.000173516
SAP30L	26.3363	1.06773	0.217993	4.89802	9.68091e-07	2.54938e-05
RNF19B	8.45356	1.06764	0.382837	2.78876	0.00529101	0.0324901
CKMT2-AS1	15.6714	1.06746	0.282644	3.77669	0.000158928	0.00196076
RRS1	7.03176	1.06653	0.404847	2.63441	0.00842839	0.0466151
C9orf91	16.3786	1.06548	0.258479	4.12211	3.75415e-05	0.000581021
RMND1	236.436	1.06286	0.142893	7.43813	1.02118e-13	1.46492e-11
PHACTR4	16.5892	1.06156	0.28095	3.77848	0.000157787	0.00194866
SRGAP1	27.3653	1.06027	0.228112	4.64803	3.35121e-06	7.31721e-05
FAM120C	10.0279	1.05674	0.372238	2.83888	0.00452718	0.0288655
TMEM206	7.09053	1.05661	0.391528	2.6987	0.00696115	0.0402229
RTP4	11.9815	1.05634	0.34505	3.06141	0.002203	0.016082
RIPK2	17.6725	1.05515	0.261898	4.02886	5.60482e-05	0.000819789
UBQLN2	16.4252	1.05307	0.280493	3.75436	0.000173787	0.002109
C19orf54	7.3443	1.05176	0.396445	2.65298	0.00797857	0.0447216
LAMC2	13.7279	1.05092	0.304984	3.44582	0.000569323	0.00565134
PLD1	15.7318	1.04855	0.285151	3.67719	0.000235816	0.00272389
GRB10	29.3593	1.04633	0.234089	4.46978	7.82992e-06	0.000152577
RNF135	13.1881	1.04622	0.291297	3.59158	0.000328678	0.00359473
RBBP8	25.9786	1.0462	0.222532	4.70136	2.5844e-06	5.87064e-05
PWARSN	28.2779	1.04475	0.218216	4.78768	1.68716e-06	4.024e-05
PBRM1	65.0148	1.03995	0.173269	6.00194	1.94972e-09	1.13338e-07
ARSG	7.38033	1.03891	0.3879	2.6783	0.00739966	0.0421701
DDX60	10.1176	1.03755	0.334236	3.10425	0.00190763	0.0145013
UBE3D	17.6115	1.03731	0.274016	3.78558	0.000153352	0.00190944
GTPBP2	24.4174	1.03519	0.238526	4.33996	1.4251e-05	0.000256306
UBA2	37.402	1.03514	0.24488	4.22712	2.36705e-05	0.000390205
SNX9	62.6564	1.03364	0.204503	5.05442	4.31692e-07	1.22925e-05
SYBU	13.4865	1.03181	0.30283	3.40724	0.000656233	0.00631273
CPEB4	20.1428	1.03175	0.250102	4.1253	3.7025e-05	0.000576261
TRIM8	49.6312	1.02861	0.205126	5.01453	5.3163e-07	1.48182e-05
EXOC3	13.3211	1.02781	0.325226	3.16029	0.00157615	0.0125133
CDR2L	16.7524	1.02019	0.280116	3.64204	0.000270488	0.00306032
LRRC47	19.3578	1.01874	0.250818	4.06169	4.87198e-05	0.000726607
DENND5B	13.5532	1.01852	0.302075	3.37175	0.000746928	0.00699669
RALA	152.126	1.01801	0.135095	7.53551	4.86435e-14	7.66925e-12
WDSUB1	15.2254	1.01739	0.289181	3.5182	0.000434492	0.00453156
SIK3	10.88	1.01713	0.314439	3.23473	0.0012176	0.0103008
RNF187	64.642	1.01684	0.179187	5.67472	1.38918e-08	6.13258e-07
BEND6	7.51655	1.01396	0.387504	2.61665	0.00887968	0.0485145
BHLHE41	33.3772	1.01368	0.283228	3.57902	0.000344891	0.00373837
MEDAG	15.9992	1.01013	0.292561	3.45271	0.000554991	0.00554991
AKR1B10	8.16101	1.00881	0.381231	2.64619	0.00814032	0.0452903
ALKBH8	16.9719	1.0072	0.264233	3.81178	0.000137972	0.00175574
SRP14-AS1	13.9816	1.00484	0.279659	3.5931	0.00032677	0.00357708
LHFPL2	33.3779	1.00434	0.260313	3.85822	0.000114217	0.00150064
AP1AR	21.5695	1.00397	0.236875	4.2384	2.25114e-05	0.00037643
TP53BP2	38.0025	1.00289	0.239335	4.19032	2.78564e-05	0.000448469
MBD4	47.1931	1.00252	0.19487	5.14457	2.68133e-07	8.11753e-06
GPR1	160.4	1.00107	0.218777	4.57577	4.74466e-06	9.84618e-05
GALNT2	26.1089	-1.002	0.243301	-4.11836	3.81584e-05	0.000588619
HNRNPA2B1	649.495	-1.00481	0.153264	-6.55606	5.52491e-11	4.8958e-09
FHL1	400.003	-1.00493	0.130879	-7.67826	1.61264e-14	3.01191e-12
LOC107984131	11.4963	-1.00628	0.359656	-2.7979	0.00514365	0.0318754
FILIP1L	125.331	-1.00635	0.203997	-4.93314	8.09167e-07	2.1685e-05
FUCA1	13.2986	-1.00909	0.351236	-2.87297	0.00406637	0.0264696
LANCL2	42.3348	-1.00916	0.24758	-4.07608	4.58004e-05	0.000688993
TCEAL1	114.072	-1.01306	0.141992	-7.13463	9.7046e-13	1.22723e-10
DYNLL1	2649.35	-1.01376	0.131748	-7.69467	1.41865e-14	2.77781e-12
CALD1	6022.09	-1.01498	0.125105	-8.11306	4.9359e-16	1.57689e-13
ANXA2P1	27.3522	-1.01575	0.231727	-4.38337	1.16855e-05	0.000215924
LINC01279	341.931	-1.01631	0.19077	-5.32741	9.96212e-08	3.4358e-06
COL3A1	1460.08	-1.01827	0.143155	-7.11309	1.13469e-12	1.40563e-10
ANXA2	8312.25	-1.01943	0.144145	-7.07223	1.52459e-12	1.86955e-10
POLR2L	582.193	-1.0217	0.137974	-7.40497	1.31181e-13	1.8097e-11
ANGPT1	39.98	-1.0236	0.253528	-4.03741	5.4044e-05	0.000793343
C8orf48	58.508	-1.02755	0.176375	-5.82592	5.67985e-09	2.86114e-07
HPS5	71.7796	-1.02786	0.210814	-4.87566	1.08444e-06	2.80995e-05
INIP	36.2694	-1.02985	0.222703	-4.62434	3.75791e-06	8.07451e-05
WFDC3	20.5154	-1.03441	0.275727	-3.75157	0.000175732	0.00212277
OXCT1	234.478	-1.03477	0.142583	-7.25736	3.94731e-13	5.15273e-11
PLS3	957.403	-1.03611	0.118891	-8.71478	2.91328e-18	1.41469e-15
C4orf3	1590.97	-1.0371	0.139062	-7.45781	8.79732e-14	1.30243e-11
EBP	77.1051	-1.03738	0.171773	-6.03925	1.54835e-09	9.38091e-08
IGFBP3	1167.05	-1.03777	0.311484	-3.33169	0.000863214	0.00785563
GYS1	18.8204	-1.0412	0.292449	-3.56028	0.000370461	0.00397392
HEYL	14.274	-1.04203	0.378764	-2.75112	0.00593914	0.0357467
EML4	168.693	-1.04616	0.182697	-5.72621	1.027e-08	4.70483e-07
GMFB	61.2615	-1.05067	0.190256	-5.52243	3.34352e-08	1.37594e-06
NPR3	173.42	-1.05535	0.197646	-5.33959	9.31549e-08	3.24971e-06
AQP1	52.8769	-1.05673	0.255216	-4.14052	3.46513e-05	0.000542796
FAM69A	183.904	-1.05677	0.180727	-5.84734	4.99484e-09	2.5656e-07
ACAN	24.0851	-1.0614	0.27425	-3.8702	0.000108745	0.00144122
C14orf1	204.673	-1.06184	0.168619	-6.29731	3.02853e-10	2.31235e-08
PGK1	1290.4	-1.06216	0.191121	-5.55752	2.7363e-08	1.14547e-06
SORBS2	197.155	-1.06699	0.121687	-8.76834	1.81315e-18	9.17153e-16
MGC72080	10.0871	-1.07266	0.390963	-2.74364	0.00607624	0.0363556
LHX9	10.5743	-1.07308	0.375364	-2.85876	0.00425297	0.0273905
TPM2	656.939	-1.07878	0.11505	-9.37668	6.80834e-21	5.51022e-18
LUM	1080.27	-1.08048	0.133559	-8.08996	5.96834e-16	1.76721e-13
CD248	35.3198	-1.08402	0.221066	-4.90359	9.41014e-07	2.48346e-05
COL1A1	4446.84	-1.08409	0.279141	-3.88366	0.000102897	0.00137574
CHRNB1	27.5248	-1.08605	0.238031	-4.56265	5.0513e-06	0.00010325
HTR2A	26.0339	-1.08675	0.31727	-3.42532	0.000614084	0.00599757
ZNF618	14.5484	-1.08941	0.340982	-3.19492	0.0013987	0.0114654
ANXA2P2	95.8083	-1.08953	0.175191	-6.21908	5.00063e-10	3.52952e-08
ANXA2P3	393.571	-1.09281	0.149087	-7.33004	2.30083e-13	3.10356e-11
CHPF2	14.9938	-1.09568	0.316178	-3.46539	0.000529459	0.00533414
OXTR	131.143	-1.09571	0.181699	-6.03035	1.63602e-09	9.83233e-08
PTGIS	130.948	-1.09737	0.210284	-5.2185	1.80377e-07	5.73239e-06
SPDL1	78.7146	-1.10018	0.235791	-4.66592	3.0724e-06	6.80638e-05
CARD6	15.8444	-1.10042	0.321049	-3.42757	0.000609014	0.00596726
ALDOC	37.2069	-1.10189	0.224533	-4.90747	9.22566e-07	2.4454e-05
SMCO3	16.1486	-1.10316	0.3195	-3.45276	0.000554879	0.00554991
FBLN5	566.057	-1.10423	0.143439	-7.69824	1.37951e-14	2.74546e-12
STK38L	130.141	-1.10653	0.189928	-5.82605	5.67531e-09	2.86114e-07
FKBP14	109.837	-1.10816	0.211004	-5.25183	1.50596e-07	4.90143e-06
UGP2	736.798	-1.10942	0.120521	-9.20515	3.41187e-20	2.43647e-17
IGF1	152.655	-1.10974	0.37099	-2.99128	0.00277807	0.0193715
HNRNPM	61.6238	-1.11081	0.189488	-5.86216	4.56878e-09	2.3804e-07
CARMN	24.3936	-1.11089	0.268204	-4.14194	3.4438e-05	0.00054085
ACTG1	5129.6	-1.11757	0.119139	-9.3804	6.57199e-21	5.51022e-18
ADM	61.255	-1.11833	0.195343	-5.72493	1.03475e-08	4.72249e-07
TGFB3	80.7721	-1.11878	0.174709	-6.40364	1.51715e-10	1.22788e-08
CTHRC1	92.9606	-1.12081	0.161575	-6.93675	4.01229e-12	4.55226e-10
ACTB	1727.61	-1.12104	0.194286	-5.77005	7.92472e-09	3.75805e-07
ENG	63.9223	-1.12162	0.193543	-5.79517	6.82522e-09	3.28802e-07
P4HA1	196.588	-1.12182	0.204165	-5.49469	3.9139e-08	1.55277e-06
CNN1	29.1125	-1.12346	0.293678	-3.82547	0.000130521	0.00167674
TM4SF1	254.933	-1.12918	0.161617	-6.98675	2.8133e-12	3.31588e-10
SPACA6	23.6715	-1.13576	0.256505	-4.42782	9.51908e-06	0.000180283
TUBB6	143.348	-1.13848	0.220464	-5.16401	2.41709e-07	7.38951e-06
IL33	42.5059	-1.14593	0.387262	-2.95904	0.00308596	0.02113
ACTG1P20	28.5126	-1.15196	0.254562	-4.52525	6.03231e-06	0.000121246
GBP1	35.0319	-1.15335	0.254894	-4.52485	6.04393e-06	0.000121278
KCNMB1	20.1944	-1.15566	0.313217	-3.68965	0.000224562	0.00262385
VCL	285.647	-1.15702	0.142803	-8.10222	5.39675e-16	1.63791e-13
EDARADD	17.6621	-1.15775	0.31168	-3.71455	0.000203565	0.00240397
DEPTOR	34.2631	-1.16177	0.254543	-4.56413	5.01579e-06	0.000103032
FDPS	269.076	-1.16242	0.201314	-5.77418	7.73268e-09	3.69586e-07
PDLIM5	141.753	-1.16397	0.150641	-7.72678	1.10298e-14	2.23169e-12
ND1	2791.45	-1.16679	0.151802	-7.68625	1.51516e-14	2.87779e-12
CCDC8	9.43408	-1.16688	0.433394	-2.69243	0.00709334	0.0407926
PTGS1	88.0189	-1.17155	0.169448	-6.91393	4.714e-12	5.29889e-10
CNST	79.1325	-1.17187	0.188013	-6.23292	4.5783e-10	3.28879e-08
OGN	277.244	-1.1737	0.218582	-5.36962	7.89049e-08	2.80911e-06
METTL7A	37.9941	-1.17764	0.273422	-4.30703	1.65463e-05	0.000290278
ADAMTS6	15.4834	-1.18064	0.307407	-3.84065	0.000122707	0.00159322
TUBA1B	1906.79	-1.18264	0.181445	-6.5179	7.12995e-11	6.13883e-09
BMP4	120.576	-1.18416	0.189692	-6.24251	4.3061e-10	3.1303e-08
KLF2	14.0045	-1.18485	0.352608	-3.36025	0.000778709	0.00727194
NDUFA4L2	235.949	-1.18585	0.343167	-3.4556	0.000549073	0.00550433
PRELP	360.312	-1.18732	0.170067	-6.9815	2.92049e-12	3.40911e-10
LOC102724168	7.91823	-1.18741	0.419846	-2.82822	0.0046808	0.0296555
CHMP6	12.7419	-1.18785	0.35495	-3.34652	0.000818315	0.00753744
NXT2	20.1862	-1.1923	0.279818	-4.26098	2.03528e-05	0.000346055
FAM46C	18.8136	-1.1926	0.318396	-3.74566	0.000179922	0.00216049
ACTN4	125.401	-1.19435	0.195073	-6.12258	9.2075e-10	5.95208e-08
GJA1	137.116	-1.19528	0.15594	-7.66501	1.7882e-14	3.2892e-12
KIAA1324L	28.0077	-1.1975	0.236515	-5.06311	4.12472e-07	1.18749e-05
LRRC17	146.834	-1.20449	0.150688	-7.99327	1.3141e-15	3.51514e-13
FADS2	23.5835	-1.20518	0.342489	-3.51889	0.000433353	0.00452357
NOX4	52.3438	-1.20524	0.390232	-3.08853	0.0020115	0.0150646
ND4	9103.86	-1.20857	0.152208	-7.94023	2.01804e-15	4.99981e-13
CGNL1	7.53107	-1.21361	0.443126	-2.73876	0.00616721	0.0367369
EWSR1	42.2478	-1.2207	0.206809	-5.90256	3.57898e-09	1.92252e-07
H3F3AP4	26.4382	-1.22377	0.247765	-4.93926	7.84185e-07	2.1062e-05
SCD	183.94	-1.22447	0.39973	-3.06325	0.0021895	0.0160124
ATP6	2333.62	-1.228	0.14837	-8.2766	1.26741e-16	4.39612e-14
POP1	17.156	-1.23107	0.29866	-4.12197	3.75645e-05	0.000581021
TIMP1	17526.2	-1.23169	0.382568	-3.21954	0.00128395	0.0107202
HSPB7	12.7754	-1.23249	0.342216	-3.6015	0.000316381	0.00347548
BORCS8	10.1835	-1.23346	0.392855	-3.13974	0.00169099	0.0132202
SLC31A2	20.9245	-1.23467	0.305457	-4.04205	5.29865e-05	0.000782549
MYL6	13800.2	-1.24988	0.157109	-7.95549	1.78424e-15	4.60866e-13
PGAM2	24.1729	-1.25141	0.33009	-3.79111	0.000149973	0.00187313
SEMA3A	6.70707	-1.25506	0.476808	-2.63221	0.00848319	0.0467905
ANKRD1	227.018	-1.26231	0.422384	-2.98854	0.00280315	0.0195127
GALNT1	43.298	-1.26308	0.243232	-5.1929	2.07039e-07	6.46132e-06
RPS26	11.3591	-1.2632	0.363289	-3.47712	0.000506826	0.00514024
SYNPO2	206.89	-1.26431	0.167514	-7.54749	4.43736e-14	7.08809e-12
INO80C	25.285	-1.26805	0.273877	-4.62999	3.65686e-06	7.88531e-05
TINAGL1	78.0248	-1.27006	0.224048	-5.66869	1.43892e-08	6.32917e-07
RGS5	506.129	-1.27409	0.153448	-8.30307	1.01451e-16	3.62241e-14
FAM26E	51.0341	-1.27495	0.368514	-3.4597	0.000540781	0.00543467
PLAC9	431.284	-1.28646	0.163231	-7.88121	3.24224e-15	7.15651e-13
CEMIP	112.506	-1.28734	0.313343	-4.1084	3.98411e-05	0.000607771
LUZP2	8.17854	-1.29453	0.448582	-2.88584	0.00390375	0.0255205
INMT	127.711	-1.29869	0.388371	-3.34396	0.00082593	0.00757957
LOC107986850	6.77429	-1.30239	0.491347	-2.65066	0.00803343	0.0449635
ZDHHC13	6.14248	-1.30783	0.484683	-2.69832	0.0069691	0.0402497
LOC102724532	10.3819	-1.31114	0.381943	-3.43283	0.000597324	0.00586218
ACTG2	9.74124	-1.31319	0.414387	-3.16898	0.00152974	0.012242
ARHGDIB	157.432	-1.31537	0.212848	-6.17984	6.41655e-10	4.37623e-08
PKNOX2	11.3758	-1.31966	0.413322	-3.19282	0.00140889	0.0115333
SPON2	31.087	-1.32044	0.255722	-5.16359	2.42259e-07	7.38951e-06
SCRG1	66.1412	-1.32202	0.355752	-3.71614	0.000202287	0.00239353
ACTC1	16.4599	-1.32235	0.383593	-3.44726	0.000566307	0.005626
NPTN	397.737	-1.32455	0.147687	-8.96865	3.00177e-19	1.65643e-16
NINJ2	7.71396	-1.33214	0.470392	-2.83198	0.00462603	0.0294159
HMGCR	82.0661	-1.3328	0.246251	-5.41237	6.21965e-08	2.30907e-06
LMO7	142.652	-1.33342	0.175552	-7.5956	3.06367e-14	5.16569e-12
KCNAB1	41.6533	-1.33455	0.245728	-5.43099	5.60427e-08	2.10637e-06
COX20	36.5836	-1.3499	0.241008	-5.60104	2.13066e-08	9.0126e-07
MIR210HG	9.632	-1.35345	0.431067	-3.13977	0.00169082	0.0132202
DYNLRB2	6.71126	-1.35481	0.476962	-2.8405	0.00450432	0.0287708
TET1	7.14146	-1.36295	0.466068	-2.92436	0.0034516	0.0230868
EFNB2	7.44764	-1.36742	0.507685	-2.69343	0.00707206	0.0407281
SULF1	181.395	-1.36912	0.317718	-4.30921	1.63839e-05	0.000287918
ID3	164.837	-1.37412	0.172968	-7.94438	1.95161e-15	4.93594e-13
FGF14	8.41793	-1.37503	0.431823	-3.18425	0.00145128	0.0117603
GAP43	9.49297	-1.37874	0.42306	-3.25898	0.00111814	0.00964077
S100A10	1992.47	-1.38436	0.190554	-7.26494	3.73208e-13	4.92473e-11
ID4	31.0473	-1.38827	0.282046	-4.92216	8.55957e-07	2.28884e-05
C5orf46	809.651	-1.38993	0.320057	-4.34275	1.40708e-05	0.000253818
SCGB3A2	7.10576	-1.39665	0.485609	-2.87607	0.00402655	0.0262526
ID2	383.468	-1.3988	0.176967	-7.90428	2.69495e-15	6.29167e-13
CSRP2	340.26	-1.39967	0.190836	-7.33441	2.22698e-13	3.0377e-11
CALCRL	28.3737	-1.39987	0.257075	-5.44535	5.17041e-08	1.97386e-06
MYL4	13.5214	-1.40247	0.365333	-3.83889	0.000123594	0.00160303
PCSK6	12.0866	-1.41078	0.414929	-3.40004	0.000673767	0.00644057
MYH10	684.798	-1.41312	0.342853	-4.12164	3.7618e-05	0.000581021
RASGRP3	8.97051	-1.41363	0.418132	-3.38081	0.000722713	0.00680134
COX3	10802.3	-1.41492	0.259997	-5.44207	5.26663e-08	1.99803e-06
MGP	9819.91	-1.4157	0.167921	-8.43075	3.43453e-17	1.38984e-14
PLXND1	10.2055	-1.42677	0.400755	-3.56022	0.00037055	0.00397392
ZDHHC15	5.57975	-1.43979	0.547633	-2.62911	0.00856088	0.0471037
COX1	31423.7	-1.44212	0.140464	-10.2668	9.94105e-25	1.20684e-21
TAGLN	4085.57	-1.44296	0.18964	-7.60892	2.76392e-14	4.78103e-12
ITGA4	6.04137	-1.44495	0.51666	-2.79672	0.00516243	0.0319591
TNNT2	9.51536	-1.44657	0.459372	-3.14902	0.00163818	0.0129115
BMP6	22.9969	-1.4481	0.292068	-4.95809	7.11879e-07	1.93338e-05
IGFBP5	346.731	-1.45224	0.211286	-6.87335	6.27093e-12	6.92083e-10
DHCR24	62.1047	-1.45246	0.274768	-5.28613	1.24929e-07	4.1666e-06
B3GALT2	10.9147	-1.45769	0.390699	-3.73099	0.000190729	0.00227898
RGS7	9.61178	-1.46545	0.440025	-3.33039	0.000867255	0.0078747
PDE4C	5.29436	-1.4812	0.546463	-2.71052	0.00671771	0.039058
CPA4	8.90271	-1.48354	0.447301	-3.31665	0.000911025	0.00820677
SAMHD1	6.71134	-1.48556	0.483493	-3.07256	0.00212232	0.0156912
STARD5	41.9315	-1.48767	0.231436	-6.428	1.29293e-10	1.06704e-08
RAPGEF5	74.6056	-1.48813	0.222241	-6.69601	2.14193e-11	2.09702e-09
ZNF17	9.98917	-1.49147	0.43724	-3.4111	0.000647005	0.00624872
LRRC32	59.0859	-1.50272	0.259032	-5.80128	6.58122e-09	3.22161e-07
TXNIP	310.935	-1.50378	0.203001	-7.40777	1.28444e-13	1.79231e-11
RXFP1	14.2222	-1.50535	0.383805	-3.92217	8.77561e-05	0.00120516
ACKR4	20.8641	-1.50625	0.300622	-5.01044	5.43054e-07	1.50518e-05
EGR1	10.13	-1.50867	0.490509	-3.07572	0.00209995	0.0155447
FMO3	8.56679	-1.51047	0.473504	-3.18999	0.00142279	0.0116157
FASN	7.45788	-1.52297	0.496979	-3.06446	0.0021806	0.0159873
LOC107985054	5.90796	-1.52327	0.553848	-2.75034	0.00595326	0.0357962
LOC105372011	15.5254	-1.53131	0.393332	-3.89318	9.89384e-05	0.00133161
IDI1	510.025	-1.53347	0.362431	-4.23108	2.32575e-05	0.000385192
LINC01013	107.862	-1.53394	0.387409	-3.95949	7.511e-05	0.00105171
GRAMD3	32.8519	-1.53473	0.245906	-6.24115	4.34364e-10	3.1388e-08
LOC105377123	28.1181	-1.53931	0.498174	-3.08991	0.00200216	0.0150131
LOC105375265	11.3412	-1.54357	0.45623	-3.38331	0.000716178	0.0067574
CPS1	7.22529	-1.54598	0.49166	-3.14441	0.00166421	0.0130598
MVD	8.89917	-1.54695	0.433577	-3.56788	0.000359884	0.00388009
TGM2	13.9895	-1.54824	0.578117	-2.67807	0.00740479	0.0421701
FGL2	21.6631	-1.5502	0.290425	-5.33769	9.41407e-08	3.26534e-06
GZMK	10.3466	-1.55063	0.409824	-3.78364	0.000154549	0.00192237
NRK	18.6864	-1.55193	0.3693	-4.20236	2.64143e-05	0.000428703
LOC105378936	4.80252	-1.55523	0.579026	-2.68593	0.00723276	0.0414178
LDHA	3674.99	-1.56037	0.298792	-5.22226	1.76749e-07	5.66155e-06
MECOM	17.6801	-1.56075	0.320128	-4.87541	1.08585e-06	2.80995e-05
OMD	140.473	-1.5624	0.232775	-6.71206	1.91891e-11	1.91774e-09
TNFRSF11B	749.995	-1.57336	0.343335	-4.58258	4.59276e-06	9.5801e-05
TUBA1A	1576.6	-1.57436	0.303223	-5.19209	2.0795e-07	6.47311e-06
OLAH	6.2743	-1.57703	0.574865	-2.7433	0.00608249	0.0363572
INSIG1	44.5958	-1.57905	0.514742	-3.06765	0.00215749	0.0158835
CCDC146	41.3631	-1.58723	0.258374	-6.14313	8.09094e-10	5.33826e-08
SLC40A1	493.894	-1.60187	0.334236	-4.79263	1.64608e-06	3.94539e-05
SDPR	640.169	-1.60335	0.174711	-9.17714	4.42713e-20	2.98585e-17
COX2	6471.76	-1.6193	0.266145	-6.08428	1.17015e-09	7.36043e-08
NCALD	6.26088	-1.62079	0.543693	-2.98107	0.00287243	0.0199151
SQLE	88.5157	-1.62117	0.442793	-3.66124	0.000250994	0.00286918
FGF7	208.601	-1.62398	0.401979	-4.03995	5.34617e-05	0.000788609
PITX2	7.42112	-1.62584	0.479548	-3.39035	0.000698035	0.00662043
LOC105376592	5.05917	-1.64058	0.577315	-2.84174	0.00448675	0.0287189
ZNF211	5.31562	-1.64209	0.560652	-2.9289	0.00340166	0.0228382
GLIPR1	177.009	-1.66678	0.168277	-9.90502	3.95877e-23	4.00495e-20
ND3	1255.12	-1.66817	0.198298	-8.41245	4.01547e-17	1.57251e-14
LOC101929460	7.17185	-1.67133	0.505098	-3.30892	0.000936556	0.00836014
LOC105370526	67.6433	-1.67979	0.501024	-3.35271	0.000800252	0.00742174
ERG	21.3534	-1.68638	0.295501	-5.70685	1.15084e-08	5.19377e-07
LOC105376026	8.43985	-1.68908	0.481494	-3.50799	0.000451502	0.00468082
JUNB	6.09502	-1.68986	0.530318	-3.18651	0.00144001	0.0117013
LOC100506725	52.438	-1.69207	0.226771	-7.46155	8.55129e-14	1.28164e-11
KRT18	108.323	-1.70381	0.448479	-3.79909	0.000145227	0.00182323
LINC00643	84.9293	-1.72308	0.257741	-6.68534	2.30388e-11	2.23752e-09
LOC107987245	16.2109	-1.72312	0.350289	-4.91914	8.69235e-07	2.31923e-05
TSPAN8	11.6636	-1.72313	0.470899	-3.65923	0.000252972	0.00288365
CYTB	17813.3	-1.73369	0.30777	-5.63308	1.77023e-08	7.67521e-07
LOC105374235	4.72068	-1.74182	0.651137	-2.67505	0.00747192	0.0424403
ADAMTS3	5.86045	-1.76444	0.576582	-3.06017	0.00221215	0.0161294
ACAT2	47.5329	-1.7764	0.394474	-4.5032	6.69364e-06	0.000133214
PRSS35	5.2425	-1.78522	0.575823	-3.10029	0.00193334	0.0146235
MSMO1	578.431	-1.79619	0.397593	-4.51765	6.25287e-06	0.000125057
ID1	7.64266	-1.81533	0.504094	-3.60117	0.000316784	0.00347548
IL16	5.00139	-1.83463	0.650012	-2.82245	0.00476577	0.0300998
RASSF2	20.665	-1.84934	0.345951	-5.34568	9.00793e-08	3.15148e-06
LINC00310	21.0151	-1.86777	0.349023	-5.35141	8.72693e-08	3.08877e-06
HIF1A-AS2	4.38329	-1.86846	0.67965	-2.74915	0.00597494	0.0358733
PTPRO	11.0803	-1.88011	0.4088	-4.59909	4.24335e-06	9.03759e-05
GDF6	26.2166	-1.89476	0.31712	-5.9749	2.30229e-09	1.32597e-07
NKD1	4.11197	-1.90328	0.680721	-2.79598	0.00517424	0.032016
STARD4	16.5819	-1.9248	0.350159	-5.49693	3.86451e-08	1.5382e-06
LOC107986792	6.38891	-1.94197	0.541595	-3.58565	0.000336241	0.00366753
HMGCS1	101.496	-1.95745	0.417394	-4.68969	2.73623e-06	6.16287e-05
NRXN3	44.0602	-1.96175	0.235296	-8.33738	7.59572e-17	2.7943e-14
PPP4R1L	3.98022	-1.96377	0.717556	-2.73674	0.00620506	0.0369262
MBNL1-AS1	9.97716	-1.98216	0.461783	-4.2924	1.7675e-05	0.000307855
LDLR	41.5731	-1.98599	0.575566	-3.45051	0.000559534	0.00558252
MIR6723	57.7882	-1.98749	0.240552	-8.26221	1.43005e-16	4.82245e-14
PLN	35.065	-1.98841	0.443731	-4.48111	7.4255e-06	0.000145631
ACTA2	7300.12	-1.98946	0.33432	-5.95078	2.66863e-09	1.52817e-07
LOXL3	3.19262	-2.00276	0.766516	-2.61281	0.00898004	0.0488868
RGS4	204.984	-2.0135	0.388631	-5.18101	2.20685e-07	6.83448e-06
PLCXD3	13.5827	-2.0152	0.470309	-4.28484	1.82868e-05	0.000316694
TTC30A	3.79387	-2.01949	0.723229	-2.79232	0.00523321	0.0322784
ND6	1951.7	-2.05338	0.181395	-11.3199	1.04578e-29	3.00642e-26
CENPP	7.26389	-2.05435	0.543526	-3.77968	0.00015703	0.00194129
FABP3	81.6639	-2.07739	0.22875	-9.08151	1.07084e-19	6.84209e-17
EPHB3	3.59242	-2.09595	0.719445	-2.91329	0.00357647	0.0237388
ACTA1	3.95811	-2.12218	0.720537	-2.94528	0.00322666	0.0219081
DIO2	31.2156	-2.16172	0.574844	-3.76053	0.000169552	0.00206456
DNAJB5	4.75359	-2.20079	0.655979	-3.35497	0.000793733	0.0073782
LOC102723824	9.53693	-2.21556	0.480822	-4.60786	4.06843e-06	8.69556e-05
LOC107986431	3.06064	-2.24866	0.852235	-2.63854	0.00832637	0.0462549
LOC105378414	3.01713	-2.26613	0.866529	-2.61518	0.00891806	0.0486585
LOC107984791	6.70985	-2.29613	0.597448	-3.84322	0.000121428	0.00158
EDN1	21.3171	-2.30504	0.366478	-6.28972	3.18045e-10	2.39818e-08
LOC107984616	4.90404	-2.30729	0.709486	-3.25206	0.00114574	0.00981597
LOC101929723	3.25731	-2.40026	0.847665	-2.83161	0.00463139	0.0294218
ACKR2	2.6584	-2.48638	0.948192	-2.62223	0.00873567	0.0478354
OLR1	7.11692	-2.49755	0.842283	-2.96522	0.00302471	0.0207341
ACTA2-AS1	14.4592	-2.51113	0.437969	-5.73357	9.8339e-09	4.55662e-07
ANKRD37	12.8787	-2.54661	0.506167	-5.03117	4.87483e-07	1.37629e-05
ACTG1P4	4.02433	-2.66412	0.809239	-3.29213	0.00099432	0.00879813
MAB21L1	2.86965	-2.67012	0.957629	-2.78826	0.00529913	0.0325234
CATSPER2P1	2.49936	-3.06523	1.07042	-2.86357	0.00418898	0.027079
LINC01592	5.03567	-3.11782	0.844626	-3.69136	0.000223062	0.00260883
MIR3671	2.47375	-3.17403	1.0917	-2.90743	0.00364415	0.0240994
EGR2	6.76457	-3.25631	0.719458	-4.52606	6.00942e-06	0.000120986
ESM1	11.1438	-5.33416	1.00178	-5.3247	1.01121e-07	3.46985e-06
