# Supplementary material for: ATF3 promotes ferroptosis in sorafenib-induced cardiotoxicity by suppressing Slc7a11 expression
Source: Front Pharmacol. 2022 Sep 23;13:904314. doi: 10.3389/fphar.2022.904314 (PMC9537618; doi:10.3389/fphar.2022.904314)
Supplement: Supplementary file 7 [file Table1.XLSX]

## Sheet: Sheet1
Name	Primer	sequence (5'to3')
Mouse Gapdh	forward primer	AGGTCGGTGTGAACGGATTTG
	reverse primer	GGGGTCGTTGATGGCAACA
Mouse Slc7a11	forward primer	GGCACCGTCATCGGATCAG
	reverse primer	CTCCACAGGCAGACCAGAAAA
Mouse GPX4	forward primer	TGTGCATCCCGCGATGATT
	reverse primer	CCCTGTACTTATCCAGGCAGA
Mouse ANP	forward primer	GTGCGGTGTCCAACACAGAT
	reverse primer	TCCAATCCTGTCAATCCTACCC
Mouse BNP	forward primer	GAGGTCACTCCTATCCTCTGG
	reverse primer	GCCATTTCCTCCGACTTTTCTC
Mouse Col I	forward primer	GTACATCAGCCCAAACCCCA
	reverse primer	GGGACTTCTTGAGGTTGCCA
Rat Gapdh	forward primer	CAAGGCTGAGAATGGGAAGC
	reverse primer	GAAGACGCCAGTAGACTCCA
Rat Slc7a11	forward primer	ATCGGATCGGGCATCTTCAT
	reverse primer	GGGACCAAAGACCTCCAGAA
Rat GPX4	forward primer	AATTCGCAGCCAAGGACATC
	reverse primer	GGCCAGGATTCGTAAACCAC
Rat ATF3	forward primer	GTCAAGGAAGAGCTGAGATTCG
	reverse primer	CTCCAGAGGTCTGTTGTTGATG
